# Supplementary material for: The Alpha/Beta-Hydrolase Fold Superfamily in Brassica napus: Expression Profiles and Functional Implications of Clade-3 BnABH Proteins in Response to Abiotic Stress
Source: Int J Mol Sci. 2025 May 15;26(10):4746. doi: 10.3390/ijms26104746 (PMC12112387; doi:10.3390/ijms26104746)
Supplement: Supplementary file 1 [file ijms-26-04746-s001.zip]

Archive with 2 entries (2 files):
- Figure S1-12.pdf
- Table S1-13.xlsx
