# Supplementary material for: The Alpha/Beta-Hydrolase Fold Superfamily in Brassica napus: Expression Profiles and Functional Implications of Clade-3 BnABH Proteins in Response to Abiotic Stress
Source: Int J Mol Sci. 2025 May 15;26(10):4746. doi: 10.3390/ijms26104746 (PMC12112387; doi:10.3390/ijms26104746)
Supplement: Supplementary file 1 [file ijms-26-04746-s001.zip › Table S1-13.xlsx]

## Sheet: Table S1
Table S1. Description of ABH genes in B. napus.
Gene Name	Gene ID	Protein	Genome Location	+/- stand	Num of Intron	Num of CDS	CDS	Protein Length	Predicted Locailization	Molecular weight	Theoretical pI	Instability Index
BnABH1	ZS11UN0470	GWHPANRE000047	HiCscaffold115:2701-4120	+	3	4	909	302	plas	34495.8	6.37	42.24
BnABH2	ZS11UN0550	GWHPANRE000055	HiCscaffold1215:9522-10908	-	0	1	804	267	cyto	29519.7	5.32	38.42
BnABH3	ZS11UN5010	GWHPANRE000507	HiCscaffold1451:5905-9675	+	4	5	1902	633	cyto	70010.6	5.89	34.17
BnABH4	ZS11UN5080	GWHPANRE000515	HiCscaffold1487:3619-10815	-	7	8	2004	667	plas	77480.9	6.44	36.61
BnABH5	ZS11A01G002010	GWHPANRE000858	chrA01:1102878-1104524	-	2	3	834	277	cyto	31067.7	5.39	44.67
BnABH6	ZS11A01G002320	GWHPANRE000894	chrA01:1243951-1253361	+	10	11	2346	781	chlo	87102.3	9.48	36.82
BnABH7	ZS11A01G002350	GWHPANRE000897	chrA01:1272063-1288442	+	12	12	5169	1722	nucl	196355	5.54	53.38
BnABH8	ZS11A01G002550	GWHPANRE000925	chrA01:1388548-1392926	-	14	15	2037	678	E.R.	73528.6	5.13	43.47
BnABH9	ZS11A01G002560	GWHPANRE000926	chrA01:1393158-1395943	-	11	12	1455	484	chlo	54367.6	6.7	39.58
BnABH10	ZS11A01G004670	GWHPANRE001166	chrA01:2443886-2446051	-	4	5	927	308	chlo	35015.5	6.96	59.5
BnABH11	ZS11A01G006550	GWHPANRE001374	chrA01:3393351-3396529		4	5	885	294	cyto	33396.5	9.36	42.77
BnABH12	ZS11A01G006580	GWHPANRE001377	chrA01:3399928-3400445	-	2	3	264	87	cyto_nucl	9928.22	6.73	66.12
BnABH13	ZS11A01G006590	GWHPANRE001378	chrA01:3400692-3406769	-	14	15	2103	700	nucl	79051.6	6.34	42.71
BnABH14	ZS11A01G009870	GWHPANRE001752	chrA01:5370629-5373530	-	3	4	1308	435	cyto	49658.2	6.65	41.04
BnABH15	ZS11A01G010890	GWHPANRE001871	chrA01:6072415-6077076	-	14	14	2787	928	cyto	103612	7.05	55.69
BnABH16	ZS11A01G014660	GWHPANRE002296	chrA01:8415711-8419614	-	4	5	1491	496	chlo	56493.7	9.14	44.41
BnABH17	ZS11A01G014700	GWHPANRE002300	chrA01:8437303-8439753	+	8	9	1251	416	nucl	46302.5	9.27	45.45
BnABH18	ZS11A01G014920	GWHPANRE002324	chrA01:8534154-8536788	+	4	5	693	230	cyto	26016.2	5.4	22.29
BnABH19	ZS11A01G016110	GWHPANRE002463	chrA01:9198032-9200651	-	9	10	1218	405	chlo	45309.6	8.23	34.53
BnABH20	ZS11A01G018790	GWHPANRE002750	chrA01:10720120-10725495	+	15	16	1743	580	plas	64425.9	5.99	51.17
BnABH21	ZS11A01G019310	GWHPANRE002808	chrA01:10990745-10992283	-	0	1	1539	512	chlo	56903.7	9.27	39.65
BnABH22	ZS11A01G019670	GWHPANRE002846	chrA01:11309964-11311532	+	2	3	792	263	cyto	28891.9	5.32	40.3
BnABH23	ZS11A01G020600	GWHPANRE002944	chrA01:11893085-11896194	+	8	9	1071	356	nucl	39972.6	5.19	55.11
BnABH24	ZS11A01G022050	GWHPANRE003108	chrA01:13105395-13106854	-	7	7	594	197	pero	21453.4	6.03	40.53
BnABH25	ZS11A01G022690	GWHPANRE003178	chrA01:13539299-13548159	+	13	13	1740	579	chlo	65900.6	5.57	34.25
BnABH26	ZS11A01G024160	GWHPANRE003340	chrA01:14914642-14931237	+	4	5	2763	920	cyto	103425	5.99	43
BnABH27	ZS11A01G024310	GWHPANRE003365	chrA01:15059047-15069886	-	5	6	3576	1191	cyto	135476	6	43.98
BnABH28	ZS11A01G027110	GWHPANRE003678	chrA01:19869542-19871699	+	1	2	1356	451	cyto	49798	5.79	45.87
BnABH29	ZS11A01G030840	GWHPANRE004093	chrA01:23496265-23498720	+	1	2	822	273	nucl	29996.8	5.44	37.15
BnABH30	ZS11A01G031470	GWHPANRE004160	chrA01:24089872-24091727	-	6	7	723	240	cyto	26233.9	4.72	30.81
BnABH31	ZS11A01G031560	GWHPANRE004172	chrA01:24148380-24152260	-	12	13	1671	556	plas	61985.8	4.91	52.5
BnABH32	ZS11A01G037630	GWHPANRE004834	chrA01:28609814-28621268	-	13	14	1236	411	chlo	44610.4	6.09	51.89
BnABH33	ZS11A01G038690	GWHPANRE004942	chrA01:29172878-29175809	+	5	5	1908	635	chlo	69901.3	5.15	45.47
BnABH34	ZS11A01G039350	GWHPANRE005021	chrA01:29546528-29550834	+	7	6	1563	520	chlo	58588.5	5.58	52.11
BnABH35	ZS11A01G039370	GWHPANRE005023	chrA01:29554147-29558229	+	7	6	1539	512	chlo	57599.3	5.57	51.33
BnABH36	ZS11A01G040000	GWHPANRE005088	chrA01:29941174-29942615	-	3	4	831	276	nucl	30970.7	5.42	47.89
BnABH37	ZS11A01G041740	GWHPANRE005284	chrA01:31152560-31165183	-	22	22	4314	1437	plas	159982	8.99	46.38
BnABH38	ZS11A01G041780	GWHPANRE005288	chrA01:31167528-31170380	-	4	5	1083	360	nucl	41048.8	8.97	60.7
BnABH39	ZS11A01G043160	GWHPANRE005439	chrA01:32195182-32201168	-	11	12	1923	640	chlo	74424.1	8.85	38.46
BnABH40	ZS11A01G043760	GWHPANRE005502	chrA01:32603306-32604349	+	0	1	804	267	cyto	29462.7	5.33	36.37
BnABH41	ZS11A02G000190	GWHPANRE005769	chrA02:77247-83534	-	16	16	3222	1073	plas	118815	6.92	39.77
BnABH42	ZS11A02G000710	GWHPANRE005826	chrA02:318345-319798	-	0	1	1008	335	cysk	37254.6	6.01	36.47
BnABH43	ZS11A02G000890	GWHPANRE005849	chrA02:589551-590299	-	3	4	330	109	nucl	12131.8	5.49	50.56
BnABH44	ZS11A02G001000	GWHPANRE005860	chrA02:648592-654287	-	21	21	2154	717	plas	81694.7	7.59	39.34
BnABH45	ZS11A02G001600	GWHPANRE005924	chrA02:936972-938944	+	5	6	936	311	chlo	33577.8	5.58	34.2
BnABH46	ZS11A02G002480	GWHPANRE006028	chrA02:1325524-1329369	-	14	14	2010	669	cyto	74926.6	5.23	40.76
BnABH47	ZS11A02G002600	GWHPANRE006040	chrA02:1365758-1369080	+	10	11	1296	431	cyto	47830.9	7.13	48.11
BnABH48	ZS11A02G003040	GWHPANRE006086	chrA02:1580528-1581687	-	1	2	993	330	chlo	36506.7	6.67	37.06
BnABH49	ZS11A02G003380	GWHPANRE006125	chrA02:1746454-1748229	+	3	4	828	275	E.R.	31737.3	8.89	58.44
BnABH50	ZS11A02G003610	GWHPANRE006150	chrA02:1826111-1829050	+	5	5	1467	488	chlo	54270.9	6.81	32.72
BnABH51	ZS11A02G003720	GWHPANRE006164	chrA02:1870180-1874592	-	6	6	1998	665	cyto	73535.1	6.61	36.55
BnABH52	ZS11A02G004440	GWHPANRE006255	chrA02:2250673-2254440	-	10	11	1035	344	nucl	38243.5	5.75	46.32
BnABH53	ZS11A02G005740	GWHPANRE006400	chrA02:3025322-3037143	-	6	7	2232	743	chlo	81649.2	8.79	34.69
BnABH54	ZS11A02G009130	GWHPANRE006784	chrA02:4655964-4660515	-	5	5	1884	627	nucl	69968.3	6.73	52.67
BnABH55	ZS11A02G009400	GWHPANRE006814	chrA02:4819991-4826704	-	10	10	1803	600	chlo	68550.9	9.2	36.81
BnABH56	ZS11A02G009630	GWHPANRE006838	chrA02:4985486-4997168	-	17	18	3051	1016	vacu	114794	8.94	36.61
BnABH57	ZS11A02G011180	GWHPANRE007007	chrA02:5871353-5875147	+	3	2	795	264	cysk	29148.5	5.45	37.21
BnABH58	ZS11A02G015430	GWHPANRE007493	chrA02:8779013-8781013	-	1	2	1245	414	nucl	46114.7	8.78	48.91
BnABH59	ZS11A02G016560	GWHPANRE007629	chrA02:9580085-9583411	+	5	5	819	272	cyto	30123.4	6.59	39.08
BnABH60	ZS11A02G018080	GWHPANRE007807	chrA02:10692769-10707264	+	4	5	1410	469	cyto	51269.8	5.98	34.73
BnABH61	ZS11A02G018330	GWHPANRE007832	chrA02:10894452-10904030	+	27	28	5133	1710	chlo	188747	6.17	39.43
BnABH62	ZS11A02G018580	GWHPANRE007862	chrA02:11058708-11061008	-	4	5	1329	442	nucl	48683.1	9.5	56.92
BnABH63	ZS11A02G021970	GWHPANRE008243	chrA02:13376203-13378745	+	3	4	1281	426	nucl	47325	8.8	49.49
BnABH64	ZS11A02G023070	GWHPANRE008364	chrA02:13999012-14003357	+	10	11	2379	792	chlo	88801.2	5.72	42.52
BnABH65	ZS11A02G023840	GWHPANRE008453	chrA02:14694731-14697455	+	5	6	1152	383	chlo	42795.4	7.12	54.5
BnABH66	ZS11A02G025200	GWHPANRE008603	chrA02:15698724-15699456	+	3	4	444	147	nucl	16468	8.43	63.47
BnABH67	ZS11A02G025900	GWHPANRE008684	chrA02:16131864-16134941	+	4	5	1941	646	plas	70178.6	8.92	42.51
BnABH68	ZS11A02G027020	GWHPANRE008818	chrA02:17139315-17142680	-	2	3	1107	368	cysk	41094.5	9.17	36.34
BnABH69	ZS11A02G029140	GWHPANRE009059	chrA02:19216643-19227724	+	15	16	3006	1001	nucl	114591	9.08	49.55
BnABH70	ZS11A02G030830	GWHPANRE009233	chrA02:22408799-22410916	+	1	2	966	321	chlo	35330.7	6.08	39.19
BnABH71	ZS11A02G033800	GWHPANRE009562	chrA02:25124497-25126496	+	7	8	1059	352	nucl	40011.3	5.19	53.24
BnABH72	ZS11A02G037310	GWHPANRE009971	chrA02:28004388-28032602	+	38	38	5385	1794	E.R.	200267	6.6	42.13
BnABH73	ZS11A02G037340	GWHPANRE009974	chrA02:28049433-28053291	+	13	13	1704	567	cyto	64016.1	6.45	45.61
BnABH74	ZS11A02G037700	GWHPANRE010011	chrA02:28301491-28304577	+	2	3	1680	559	cyto	61847.2	9.02	58.33
BnABH75	ZS11A02G037720	GWHPANRE010014	chrA02:28311020-28318203	+	17	18	3318	1105	plas	122268	8.43	41.16
BnABH76	ZS11A02G038850	GWHPANRE010146	chrA02:28961685-28964995	+	1	2	1134	377	chlo	41413.3	9.45	54.76
BnABH77	ZS11A02G039080	GWHPANRE010172	chrA02:29196271-29198770	+	5	6	1134	377	nucl	42181	9.14	39.81
BnABH78	ZS11A02G041340	GWHPANRE010428	chrA02:30775506-30777127	+	7	8	645	214	chlo	23880.3	5.67	30.53
BnABH79	ZS11A02G041350	GWHPANRE010429	chrA02:30781914-30784750	+	13	14	1212	403	cyto	45189.1	8.49	38.67
BnABH80	ZS11A02G042120	GWHPANRE010520	chrA02:31324857-31327236	-	3	3	1107	368	cysk	41444.2	8.94	40.12
BnABH81	ZS11A02G043100	GWHPANRE010633	chrA02:32040822-32041923	-	2	3	672	223	cyto	24272.9	5.8	34.51
BnABH82	ZS11A02G043110	GWHPANRE010634	chrA02:32043900-32063585	-	11	12	4749	1582	nucl	175209	6.92	36.29
BnABH83	ZS11A02G043130	GWHPANRE010637	chrA02:32089471-32091285	-	1	1	828	275	cyto	30342.2	5.98	53.22
BnABH84	ZS11A02G044710	GWHPANRE010821	chrA02:32959703-32961343	+	5	6	834	277	chlo	31047.7	7.67	44.68
BnABH85	ZS11A03G002430	GWHPANRE011195	chrA03:1116190-1119515	-	1	2	1005	334	cyto	36692.5	5.8	41.95
BnABH86	ZS11A03G003510	GWHPANRE011329	chrA03:1650761-1652027	+	2	3	936	311	cyto	35632.5	8.75	34.08
BnABH87	ZS11A03G004770	GWHPANRE011471	chrA03:2214875-2218113	+	9	10	1035	344	chlo	38082.3	5.6	43.84
BnABH88	ZS11A03G004810	GWHPANRE011475	chrA03:2242431-2244384	-	6	7	885	294	pero	33574.6	7.23	39.14
BnABH89	ZS11A03G005680	GWHPANRE011577	chrA03:2664936-2669478	-	12	13	2217	738	nucl	82851.2	6.51	43.08
BnABH90	ZS11A03G006010	GWHPANRE011615	chrA03:2781671-2784562	+	1	2	1296	431	chlo	47518.4	8.07	53.77
BnABH91	ZS11A03G006270	GWHPANRE011643	chrA03:2879060-2889229	+	9	10	2949	982	chlo	109121	9.22	53.67
BnABH92	ZS11A03G008320	GWHPANRE011896	chrA03:3928259-3930959	+	8	9	1080	359	chlo	38436.4	5.92	32.68
BnABH93	ZS11A03G008570	GWHPANRE011925	chrA03:4028399-4030166	-	1	2	690	229	cyto	24553.2	7.12	31.52
BnABH94	ZS11A03G008750	GWHPANRE011944	chrA03:4126165-4137759	+	31	31	4464	1487	plas	163727	8.57	38.95
BnABH95	ZS11A03G009700	GWHPANRE012045	chrA03:4542993-4554250	-	24	24	5022	1673	chlo	185818	9.09	47.67
BnABH96	ZS11A03G011790	GWHPANRE012306	chrA03:5555668-5559446	-	10	10	1038	345	chlo	38148.3	6.08	51.81
BnABH97	ZS11A03G013560	GWHPANRE012500	chrA03:6661024-6687243	+	39	39	3780	1259	cyto	139842	8.51	36.48
BnABH98	ZS11A03G015280	GWHPANRE012696	chrA03:7659457-7661803	-	2	3	1245	414	cyto	47574.6	5.27	38.02
BnABH99	ZS11A03G015670	GWHPANRE012739	chrA03:7815498-7817023	-	0	1	1425	474	chlo	53100.5	8.59	47.33
BnABH100	ZS11A03G019590	GWHPANRE013213	chrA03:10043573-10046848	+	7	8	954	317	cyto	35874.3	5.97	38.52
BnABH101	ZS11A03G020650	GWHPANRE013333	chrA03:10629082-10631522	-	7	7	855	284	cyto	31860.9	6.24	47.65
BnABH102	ZS11A03G022960	GWHPANRE013596	chrA03:11833250-11835844	+	6	7	1044	347	cysk	39400.4	7.97	38.46
BnABH103	ZS11A03G024770	GWHPANRE013822	chrA03:12898983-12902487	-	5	6	1554	517	plas	58203.6	6.17	27.54
BnABH104	ZS11A03G025610	GWHPANRE013917	chrA03:13292084-13295728	-	12	13	1158	385	chlo_mito	42443.9	7.85	42.95
BnABH105	ZS11A03G025630	GWHPANRE013922	chrA03:13303116-13309029	-	15	15	1176	391	chlo	42975.2	6.14	38.11
BnABH106	ZS11A03G025880	GWHPANRE013947	chrA03:13418486-13421884	+	4	5	1467	488	plas	55632.8	9.12	51.17
BnABH107	ZS11A03G026390	GWHPANRE014006	chrA03:13702230-13704834	+	7	8	1173	390	chlo	43462.2	6.35	37.36
BnABH108	ZS11A03G028560	GWHPANRE014256	chrA03:14933081-14935665	+	4	4	1383	460	E.R.	52101	5.66	50.57
BnABH109	ZS11A03G033310	GWHPANRE014820	chrA03:17038320-17046529	-	12	13	1107	368	chlo	41299.6	8.53	44.49
BnABH110	ZS11A03G033550	GWHPANRE014848	chrA03:17160305-17162742	-	4	5	1083	360	chlo	40574	8.71	55.99
BnABH111	ZS11A03G035220	GWHPANRE015041	chrA03:18139436-18141550	+	10	10	858	285	extr	30702.8	6.19	46.52
BnABH112	ZS11A03G036680	GWHPANRE015207	chrA03:18900967-18902541	+	2	3	732	243	plas	27258.8	5.97	38.03
BnABH113	ZS11A03G040450	GWHPANRE015636	chrA03:21063619-21066309	+	10	11	1143	380	chlo	43040.7	6.21	50.63
BnABH114	ZS11A03G042810	GWHPANRE015902	chrA03:22439138-22440517	-	2	3	804	267	chlo	30231.7	5.79	50.61
BnABH115	ZS11A03G043140	GWHPANRE015936	chrA03:22632450-22634043	-	2	3	966	321	chlo	36294.4	5.69	30.65
BnABH116	ZS11A03G043860	GWHPANRE016017	chrA03:22946605-22951394	+	1	2	1650	549	chlo	62251.2	5.02	52.35
BnABH117	ZS11A03G044440	GWHPANRE016079	chrA03:23269998-23271325	-	2	3	981	326	cyto	37572.2	6.71	30.53
BnABH118	ZS11A03G044470	GWHPANRE016082	chrA03:23291712-23293730	-	3	4	1278	425	chlo	46782.5	5.03	64.41
BnABH119	ZS11A03G044480	GWHPANRE016083	chrA03:23302156-23305629	+	3	3	1089	362	cyto	40982.9	6.27	40.91
BnABH120	ZS11A03G044500	GWHPANRE016085	chrA03:23310452-23316052	-	7	7	1950	649	vacu	71200.9	5.78	57.37
BnABH121	ZS11A03G045030	GWHPANRE016144	chrA03:23591037-23592569	+	0	1	1533	510	mito	57067.7	9.28	47.08
BnABH122	ZS11A03G045300	GWHPANRE016178	chrA03:23736789-23740549	-	12	12	1566	521	chlo	58229.1	5.02	43.1
BnABH123	ZS11A03G046180	GWHPANRE016276	chrA03:24260755-24263917	-	4	5	1122	373	chlo	42328.8	5.57	43.1
BnABH124	ZS11A03G046210	GWHPANRE016279	chrA03:24285159-24285699	-	1	2	228	75	nucl	8689.8	6.71	53.36
BnABH125	ZS11A03G046820	GWHPANRE016347	chrA03:24700682-24706220	-	17	18	2493	830	chlo	93894	5.23	33.05
BnABH126	ZS11A03G047890	GWHPANRE016459	chrA03:25592041-25610467	-	11	12	1503	500	extr	54726.7	5.48	51.89
BnABH127	ZS11A03G049240	GWHPANRE016623	chrA03:26579116-26581338	+	7	8	1203	400	nucl	44615.4	8.97	41.21
BnABH128	ZS11A03G049560	GWHPANRE016664	chrA03:26761083-26763966	-	7	7	1659	552	nucl	64141.6	9.71	53.63
BnABH129	ZS11A03G049850	GWHPANRE016698	chrA03:26923565-26927311	-	12	13	2064	687	chlo	77896.5	6.09	44.93
BnABH130	ZS11A03G054310	GWHPANRE017190	chrA03:29572715-29575420	-	4	5	885	294	cyto	33595.6	9.21	45.59
BnABH131	ZS11A03G055600	GWHPANRE017338	chrA03:30357711-30361059	+	4	5	924	307	nucl	34821.4	7.53	57.8
BnABH132	ZS11A03G057830	GWHPANRE017589	chrA03:31678020-31681364	+	10	11	1470	489	chlo	55020.3	6.21	38.18
BnABH133	ZS11A03G058410	GWHPANRE017654	chrA03:32091191-32094061	+	2	3	774	257	cyto	28952.4	5.11	38.26
BnABH134	ZS11A03G058420	GWHPANRE017655	chrA03:32095094-32096565	+	2	3	783	260	chlo	29087.5	4.89	42.64
BnABH135	ZS11A03G058770	GWHPANRE017690	chrA03:32316605-32318172	-	1	2	819	272	chlo	29922.9	4.66	46.47
BnABH136	ZS11A03G059390	GWHPANRE017762	chrA03:32869043-32874091	-	5	6	2619	872	chlo	99116.1	8.89	38.95
BnABH137	ZS11A04G000420	GWHPANRE018216	chrA04:240865-242929	-	1	2	1083	360	cyto	40544.1	6.67	48.88
BnABH138	ZS11A04G000550	GWHPANRE018230	chrA04:336065-339253	+	5	6	1146	381	chlo	42962.7	8.51	40.37
BnABH139	ZS11A04G001020	GWHPANRE018290	chrA04:629248-633360	-	5	4	1938	645	nucl	71657.8	6.52	51.17
BnABH140	ZS11A04G004420	GWHPANRE018673	chrA04:3113082-3115840	-	6	7	1212	403	nucl	46570	6.37	38.13
BnABH141	ZS11A04G005090	GWHPANRE018746	chrA04:3630233-3631785	-	2	3	1044	347	vacu	39054.1	9.03	37.57
BnABH142	ZS11A04G005950	GWHPANRE018845	chrA04:4428804-4432714	-	12	13	1653	550	nucl	61246.5	4.76	51.3
BnABH143	ZS11A04G006790	GWHPANRE018943	chrA04:5037903-5042397	+	1	2	1632	543	nucl	61554.8	6.31	56.7
BnABH144	ZS11A04G008280	GWHPANRE019107	chrA04:6355977-6361638	+	17	18	2490	829	chlo	92469.3	5.15	42.19
BnABH145	ZS11A04G008830	GWHPANRE019180	chrA04:6840478-6843090	-	10	11	1182	393	chlo	43602.4	8.08	44.68
BnABH146	ZS11A04G010130	GWHPANRE019343	chrA04:8665710-8667070	-	1	2	1089	362	cyto	40374	6.35	33.61
BnABH147	ZS11A04G010290	GWHPANRE019362	chrA04:8772912-8777662	+	4	5	1329	442	plas	49971.3	6.12	52.12
BnABH148	ZS11A04G011120	GWHPANRE019450	chrA04:9535067-9538587	+	9	10	1002	333	mito	37202.4	9.14	45.84
BnABH149	ZS11A04G012060	GWHPANRE019563	chrA04:10277460-10280677	-	2	3	777	258	chlo	28603.9	4.97	43.66
BnABH150	ZS11A04G013180	GWHPANRE019689	chrA04:11164466-11167851	-	12	13	2058	685	chlo	77877.6	8.25	45.05
BnABH151	ZS11A04G014080	GWHPANRE019785	chrA04:11794704-11798555	+	3	4	1428	475	plas	54191	9.42	35.24
BnABH152	ZS11A04G014580	GWHPANRE019838	chrA04:12121415-12123888	+	9	10	978	325	chlo	36266.4	7.99	43.48
BnABH153	ZS11A04G017000	GWHPANRE020108	chrA04:13811500-13820206	-	12	13	2889	962	plas	107362	5.62	35.14
BnABH154	ZS11A04G017010	GWHPANRE020109	chrA04:13821358-13822307	-	2	3	798	265	nucl	29426.3	6.39	30.81
BnABH155	ZS11A04G017030	GWHPANRE020111	chrA04:13824887-13830189	-	8	9	1323	440	cyto	48837.7	5.13	37.69
BnABH156	ZS11A04G017570	GWHPANRE020177	chrA04:14254071-14256960	+	9	10	1173	390	cyto	43956.2	6.57	53.28
BnABH157	ZS11A04G017600	GWHPANRE020180	chrA04:14270360-14271561	-	4	5	885	294	cyto	33320.4	9.23	45.4
BnABH158	ZS11A04G019090	GWHPANRE020357	chrA04:15262364-15265108	-	2	3	960	319	pero	36167.6	5.43	37.49
BnABH159	ZS11A04G019580	GWHPANRE020410	chrA04:15530715-15538806	-	11	12	2373	790	nucl	89267.9	9.16	48.27
BnABH160	ZS11A04G021560	GWHPANRE020630	chrA04:16882371-16885479	+	1	2	1572	523	chlo	59461.1	8.69	49.42
BnABH161	ZS11A04G022940	GWHPANRE020782	chrA04:17735104-17736869	-	3	4	720	239	cyto	25919.3	5.39	17.58
BnABH162	ZS11A04G027780	GWHPANRE021314	chrA04:20446344-20456900	-	20	21	2619	872	cyto	99145.3	6.47	35.57
BnABH163	ZS11A04G029330	GWHPANRE021483	chrA04:21300035-21301873	-	1	2	1242	413	nucl	46275.2	5.24	39.61
BnABH164	ZS11A04G030530	GWHPANRE021619	chrA04:21971277-21980942	-	28	28	4137	1378	nucl	153988	6.31	49.4
BnABH165	ZS11A04G032000	GWHPANRE021793	chrA04:22756466-22759520	+	7	7	1047	348	cyto	39286.4	8.67	41.55
BnABH166	ZS11A05G000680	GWHPANRE021887	chrA05:369352-374398	+	10	11	2838	945	chlo	104351	5.79	42.68
BnABH167	ZS11A05G002520	GWHPANRE022086	chrA05:1444143-1446402	-	8	7	846	281	cyto	31458.4	5.57	47.19
BnABH168	ZS11A05G003100	GWHPANRE022153	chrA05:1696607-1705253	-	12	12	3756	1251	nucl	142528	8.42	38.98
BnABH169	ZS11A05G003380	GWHPANRE022188	chrA05:1870406-1872137	+	2	3	621	206	cyto	23572.3	6.22	33.83
BnABH170	ZS11A05G003820	GWHPANRE022236	chrA05:2072010-2073609	-	1	2	816	271	cyto	29764	4.77	51.27
BnABH171	ZS11A05G004660	GWHPANRE022337	chrA05:2574561-2579715	+	1	2	1503	500	nucl	55905.7	9.25	51.48
BnABH172	ZS11A05G004800	GWHPANRE022353	chrA05:2657361-2664716	-	24	25	4125	1374	nucl	152279	5.5	43.39
BnABH173	ZS11A05G005190	GWHPANRE022394	chrA05:2903498-2908144	+	3	4	2007	668	chlo	74430.5	6.01	41.34
BnABH174	ZS11A05G008760	GWHPANRE022790	chrA05:4963718-4966301	+	5	5	1092	363	chlo	40398.1	7.22	39.58
BnABH175	ZS11A05G012120	GWHPANRE023170	chrA05:7101444-7103046	-	4	5	888	295	chlo	31743	6.45	36.17
BnABH176	ZS11A05G012620	GWHPANRE023226	chrA05:7410915-7413027	+	3	4	1260	419	chlo	47443.6	9.33	46.69
BnABH177	ZS11A05G013340	GWHPANRE023301	chrA05:7826920-7829989	+	4	5	1593	530	chlo	60696.3	7.18	44.74
BnABH178	ZS11A05G015440	GWHPANRE023525	chrA05:9317305-9321837	+	16	16	2313	770	pero	84313.6	5.81	40.21
BnABH179	ZS11A05G017380	GWHPANRE023735	chrA05:10821308-10824829	+	8	9	768	255	chlo	27587.1	7.12	45.47
BnABH180	ZS11A05G017510	GWHPANRE023749	chrA05:10888089-10891466	+	10	10	1131	376	chlo	41704.4	8.32	49.37
BnABH181	ZS11A05G019160	GWHPANRE023935	chrA05:12438205-12439741	+	0	1	1041	346	chlo	38564.3	5.81	35.7
BnABH182	ZS11A05G022440	GWHPANRE024300	chrA05:17081868-17084557	+	4	5	1299	432	chlo	48060.1	8.99	50.88
BnABH183	ZS11A05G027260	GWHPANRE024851	chrA05:21195435-21196732	-	2	3	867	288	extr	32261.6	6.34	31.08
BnABH184	ZS11A05G030230	GWHPANRE025187	chrA05:22961111-22963580	-	9	9	768	255	chlo	27575.2	7.09	52.11
BnABH185	ZS11A05G031450	GWHPANRE025325	chrA05:23665640-23669371	-	5	5	1563	520	plas	59101.5	5.48	30.25
BnABH186	ZS11A05G032920	GWHPANRE025490	chrA05:24546059-24547295	+	3	4	708	235	nucl	26950.5	9.04	67.86
BnABH187	ZS11A05G033290	GWHPANRE025530	chrA05:24678646-24681049	+	4	5	1083	360	chlo	40400.8	8.95	52
BnABH188	ZS11A05G033800	GWHPANRE025586	chrA05:24958655-24961181	+	12	12	939	312	chlo	35062.3	6.6	44.78
BnABH189	ZS11A05G035020	GWHPANRE025720	chrA05:25577519-25580072	-	5	6	1443	480	chlo	52330.2	9.01	36.42
BnABH190	ZS11A05G035050	GWHPANRE025723	chrA05:25587861-25589358	-	3	4	960	319	mito	35717.5	8.62	43.43
BnABH191	ZS11A05G036740	GWHPANRE025921	chrA05:26374128-26379335	-	11	12	3015	1004	plas	110386	7.31	48
BnABH192	ZS11A05G038400	GWHPANRE026098	chrA05:27458170-27459745	+	2	3	996	331	cyto	37284.6	5.71	33.97
BnABH193	ZS11A05G038950	GWHPANRE026158	chrA05:27753937-27755916	+	1	2	1041	346	cyto	38546.7	6.03	41.28
BnABH194	ZS11A05G039900	GWHPANRE026261	chrA05:28287577-28289742	-	0	1	804	267	cyto	29519.7	5.32	38.42
BnABH195	ZS11A05G040420	GWHPANRE026323	chrA05:28705761-28714796	+	24	25	4128	1375	plas	153733	9.53	50.65
BnABH196	ZS11A05G040680	GWHPANRE026354	chrA05:28842163-28851556	-	25	25	4632	1543	plas	171928	9.59	49.89
BnABH197	ZS11A05G041260	GWHPANRE026413	chrA05:29113101-29115964	+	10	11	1350	449	nucl	50767	5.93	38.55
BnABH198	ZS11A05G041630	GWHPANRE026452	chrA05:29315024-29317701	-	9	10	1428	475	nucl	53465.2	5.68	36.06
BnABH199	ZS11A05G041700	GWHPANRE026459	chrA05:29341426-29346357	+	7	8	1914	637	plas	73852.8	6.77	34.88
BnABH200	ZS11A06G001700	GWHPANRE026698	chrA06:1116510-1118644	-	2	3	987	328	cyto	36884	5.8	31.38
BnABH201	ZS11A06G001710	GWHPANRE026699	chrA06:1120740-1128767	+	6	7	1803	600	plas	66607.7	9.26	42.26
BnABH202	ZS11A06G001740	GWHPANRE026702	chrA06:1136389-1137661	+	5	6	552	183	nucl	19813.8	6.98	33.9
BnABH203	ZS11A06G002440	GWHPANRE026776	chrA06:1548722-1555852	-	3	3	2847	948	chlo	106101	5.51	45.59
BnABH204	ZS11A06G003070	GWHPANRE026848	chrA06:1929606-1933964	-	10	11	2304	767	chlo	86778.9	6.07	43.62
BnABH205	ZS11A06G003520	GWHPANRE026897	chrA06:2129516-2135270	-	0	1	1143	380	cyto	110193	5.45	41.23
BnABH206	ZS11A06G005850	GWHPANRE027162	chrA06:3436616-3440056	-	7	8	1761	586	nucl	65075	5.85	36.44
BnABH207	ZS11A06G006530	GWHPANRE027234	chrA06:3715950-3720490	-	14	14	2373	790	mito	90678.4	8.75	41.53
BnABH208	ZS11A06G007460	GWHPANRE027340	chrA06:4158408-4158817	+	1	2	393	130	nucl	15037.1	6.15	60.03
BnABH209	ZS11A06G009270	GWHPANRE027544	chrA06:5196079-5204978	-	6	7	2331	776	nucl	88508.5	9.25	49.84
BnABH210	ZS11A06G009430	GWHPANRE027562	chrA06:5314020-5315699	+	8	9	1002	333	cyto	37293.2	6.72	35.19
BnABH211	ZS11A06G010910	GWHPANRE027727	chrA06:6182692-6187700	-	5	6	1956	651	plas	71837	9.17	48.3
BnABH212	ZS11A06G013840	GWHPANRE028069	chrA06:7752536-7755835	+	4	5	1743	580	mito	63778.5	8.82	47.62
BnABH213	ZS11A06G014270	GWHPANRE028118	chrA06:8069070-8070728	-	1	2	975	324	cyto	34651.9	5.85	42.17
BnABH214	ZS11A06G014960	GWHPANRE028197	chrA06:8525757-8529771	+	10	11	2196	731	nucl	82556.4	5.27	37.36
BnABH215	ZS11A06G017100	GWHPANRE028431	chrA06:9921858-9924883	-	4	5	1416	471	plas	54014.8	5.8	61.75
BnABH216	ZS11A06G017680	GWHPANRE028491	chrA06:10363318-10369969	+	4	5	1128	375	cyto	42291	6.27	45.29
BnABH217	ZS11A06G017910	GWHPANRE028517	chrA06:10601194-10603668	+	2	3	1803	600	nucl	68784	6.29	40.21
BnABH218	ZS11A06G018300	GWHPANRE028559	chrA06:10937151-10942310	+	12	12	1761	586	chlo	66331.8	5.79	40.61
BnABH219	ZS11A06G020290	GWHPANRE028786	chrA06:12672736-12677636	+	3	4	987	328	chlo	37757.4	7.15	42.16
BnABH220	ZS11A06G023350	GWHPANRE029111	chrA06:16908824-16910386	-	6	7	783	260	cyto	29327	5.9	31.01
BnABH221	ZS11A06G023740	GWHPANRE029154	chrA06:17447415-17450420	-	4	5	1146	381	cyto	43327.1	6.47	44.1
BnABH222	ZS11A06G023930	GWHPANRE029176	chrA06:17611868-17613239	-	1	2	1050	349	cyto	38542.8	5.08	38.72
BnABH223	ZS11A06G026030	GWHPANRE029422	chrA06:19317497-19324216	-	15	16	2358	785	plas	90103.3	5.73	53.97
BnABH224	ZS11A06G028260	GWHPANRE029689	chrA06:20767099-20777174	+	15	16	3444	1147	chlo	132014	5.17	49.3
BnABH225	ZS11A06G028800	GWHPANRE029746	chrA06:21131815-21134442	+	3	4	822	273	cyto	30866.2	9.24	21.77
BnABH226	ZS11A06G029910	GWHPANRE029866	chrA06:21831526-21832795	-	0	1	1008	335	cyto	37854.2	8.51	41.15
BnABH227	ZS11A06G031730	GWHPANRE030083	chrA06:22940806-22946091	-	4	5	942	313	chlo	34798.7	5.27	40.13
BnABH228	ZS11A06G031760	GWHPANRE030086	chrA06:22948951-22953551	-	5	6	2076	691	cyto	76409.4	6.22	35.58
BnABH229	ZS11A06G033130	GWHPANRE030247	chrA06:23755499-23767445	-	12	13	4593	1530	cyto	172608	8.73	38.43
BnABH230	ZS11A06G035030	GWHPANRE030462	chrA06:24798420-24802156	-	5	6	1149	382	nucl	42717.6	9.11	41.98
BnABH231	ZS11A06G035130	GWHPANRE030476	chrA06:24929104-24936528	-	9	10	2643	880	plas	97028.3	9.17	42.42
BnABH232	ZS11A06G036550	GWHPANRE030633	chrA06:25662281-25669662	-	19	18	3285	1094	plas	121079	8.58	44.08
BnABH233	ZS11A06G036900	GWHPANRE030670	chrA06:25865639-25869520	-	13	14	2109	702	chlo	79300.5	7.29	46.25
BnABH234	ZS11A06G036910	GWHPANRE030672	chrA06:25869637-25875337	-	12	13	2103	700	chlo	78249.4	6.64	45.52
BnABH235	ZS11A06G037990	GWHPANRE030788	chrA06:26598386-26606656	-	10	10	1752	583	plas	64203.4	5.19	38.01
BnABH236	ZS11A06G039830	GWHPANRE031005	chrA06:27647020-27648441	-	3	4	579	192	plas	20985.4	5.14	36.02
BnABH237	ZS11A06G042470	GWHPANRE031327	chrA06:29094784-29110523	+	8	8	2706	901	nucl	100212	5.5	55.62
BnABH238	ZS11A07G001220	GWHPANRE031562	chrA07:771083-772507	+	5	6	528	175	cyto	20003.1	8.79	49.33
BnABH239	ZS11A07G005370	GWHPANRE032031	chrA07:4122175-4124476	-	9	9	1191	396	extr	44809.6	5.81	42.3
BnABH240	ZS11A07G008380	GWHPANRE032367	chrA07:9355719-9358275	+	1	2	822	273	cyto	30103.8	5.28	36.12
BnABH241	ZS11A07G009180	GWHPANRE032458	chrA07:10091988-10101421	-	14	15	2391	796	nucl	87972.8	8.97	36.39
BnABH242	ZS11A07G009220	GWHPANRE032464	chrA07:10129649-10132836	+	6	7	720	239	cyto	26262.9	6.05	28.21
BnABH243	ZS11A07G009230	GWHPANRE032465	chrA07:10131620-10137218	-	16	15	1764	587	E.R.	65308.2	4.92	52.62
BnABH244	ZS11A07G010310	GWHPANRE032588	chrA07:11041915-11043891	+	0	1	1593	530	mito	60616.8	9.83	45.12
BnABH245	ZS11A07G011130	GWHPANRE032678	chrA07:11726884-11733743	-	14	15	1770	589	E.R.	65447.2	8.42	40.24
BnABH246	ZS11A07G011850	GWHPANRE032760	chrA07:12270689-12273365	-	1	2	1317	438	plas	48923.1	8.66	39.14
BnABH247	ZS11A07G012850	GWHPANRE032873	chrA07:12802264-12802782	-	2	3	378	125	cyto_nucl	13946.5	9.24	43.01
BnABH248	ZS11A07G019220	GWHPANRE033592	chrA07:17033798-17036005	+	4	5	1035	344	nucl	38526.9	9.09	36.62
BnABH249	ZS11A07G019250	GWHPANRE033595	chrA07:17051901-17057795	-	9	9	1146	381	nucl	42665	7.07	40.08
BnABH250	ZS11A07G019300	GWHPANRE033600	chrA07:17075323-17077367	+	5	6	1098	365	chlo	39933.3	6.33	36.29
BnABH251	ZS11A07G020090	GWHPANRE033690	chrA07:17569379-17572751	-	12	13	2049	682	chlo	77153	7.23	43.67
BnABH252	ZS11A07G020300	GWHPANRE033713	chrA07:17739831-17741125	-	6	6	693	230	cyto	25099.3	7.64	50.81
BnABH253	ZS11A07G020350	GWHPANRE033718	chrA07:17753093-17757016	+	3	4	1428	475	plas	54476.1	9.21	32.45
BnABH254	ZS11A07G024050	GWHPANRE034157	chrA07:19746738-19751580	+	10	11	1002	333	extr	36599.1	5.08	35.06
BnABH255	ZS11A07G024500	GWHPANRE034207	chrA07:19974315-19976728	+	9	10	1524	507	chlo	56793.4	8.14	48.91
BnABH256	ZS11A07G025110	GWHPANRE034277	chrA07:20280083-20282030	+	1	2	1077	358	cyto	40306.9	6.37	44
BnABH257	ZS11A07G026840	GWHPANRE034468	chrA07:21147549-21148348	-	3	4	585	194	cyto	22071.9	6.41	46.73
BnABH258	ZS11A07G028330	GWHPANRE034646	chrA07:22037329-22040959	-	7	8	2091	696	plas	78646.6	7.13	54.72
BnABH259	ZS11A07G028560	GWHPANRE034672	chrA07:22159120-22163811	-	8	7	1398	465	chlo	51152.1	9.62	45.33
BnABH260	ZS11A07G028960	GWHPANRE034715	chrA07:22356980-22358395	-	3	4	1008	335	plas	38223.2	6.42	42.45
BnABH261	ZS11A07G030660	GWHPANRE034909	chrA07:23315876-23317443	-	0	1	990	329	cyto	36678.1	5.9	41.34
BnABH262	ZS11A07G033710	GWHPANRE035257	chrA07:25075262-25081459	+	5	6	1839	612	vacu	68058.6	8.24	43.31
BnABH263	ZS11A07G033960	GWHPANRE035286	chrA07:25253395-25257329	-	9	10	2379	792	cyto	89454.8	5.44	45.54
BnABH264	ZS11A07G037370	GWHPANRE035675	chrA07:27308060-27311074	+	7	7	1224	407	chlo	44952	8.89	37.63
BnABH265	ZS11A07G037560	GWHPANRE035695	chrA07:27396584-27402062	+	14	15	2622	873	chlo	95232.4	6.11	46.78
BnABH266	ZS11A07G037700	GWHPANRE035713	chrA07:27455283-27459246	+	10	9	1944	647	plas	73182.6	6.59	47.99
BnABH267	ZS11A07G037990	GWHPANRE035743	chrA07:27576953-27579524	+	1	2	1092	363	vacu	40873.7	8.25	43.44
BnABH268	ZS11A07G039450	GWHPANRE035914	chrA07:28309203-28314236	+	13	12	2424	807	chlo	90361.9	5.65	47.26
BnABH269	ZS11A07G041010	GWHPANRE036107	chrA07:29109933-29117025	-	7	7	1434	477	cyto	54042.1	6.07	39.18
BnABH270	ZS11A08G000260	GWHPANRE036361	chrA08:150069-155001	+	17	18	2193	730	chlo	81553	5.63	46.95
BnABH271	ZS11A08G001960	GWHPANRE036560	chrA08:1368990-1371656	+	9	9	768	255	mito	27631.2	7.75	46.4
BnABH272	ZS11A08G002910	GWHPANRE036670	chrA08:2134354-2138399	-	10	11	2145	714	cyto	81161.3	5.73	42.04
BnABH273	ZS11A08G003320	GWHPANRE036718	chrA08:2395340-2402608	-	19	20	3273	1090	chlo	118463	8.66	33.37
BnABH274	ZS11A08G004990	GWHPANRE036902	chrA08:3769490-3771325	-	1	2	945	314	cyto	35078.9	5.6	34.93
BnABH275	ZS11A08G005430	GWHPANRE036947	chrA08:4206604-4211637	-	5	6	1518	505	plas	58164.4	9.12	32
BnABH276	ZS11A08G006590	GWHPANRE037078	chrA08:5787506-5791103	-	11	12	2217	738	chlo	83417.7	8.07	36.55
BnABH277	ZS11A08G007680	GWHPANRE037201	chrA08:7869409-7872937	-	5	5	1041	346	cyto	39003.9	9.17	43.46
BnABH278	ZS11A08G010110	GWHPANRE037497	chrA08:9972930-9977341	+	16	16	2472	823	chlo	90168.1	6.1	48.04
BnABH279	ZS11A08G011400	GWHPANRE037643	chrA08:10919080-10920624	-	2	3	789	262	cyto	29177.3	5.4	49.51
BnABH280	ZS11A08G011650	GWHPANRE037672	chrA08:11095063-11097865	+	8	9	1413	470	cyto	52455.6	5.53	56.59
BnABH281	ZS11A08G011880	GWHPANRE037698	chrA08:11251675-11256931	-	12	12	1575	524	cyto	58630	5.86	48.29
BnABH282	ZS11A08G012410	GWHPANRE037756	chrA08:11675059-11678752	-	4	4	1305	434	cyto	49269.1	8.92	37.28
BnABH283	ZS11A08G016960	GWHPANRE038280	chrA08:14615224-14617993	+	4	5	885	294	cyto	33338.1	8.96	41.76
BnABH284	ZS11A08G019280	GWHPANRE038543	chrA08:15996063-15997412	-	3	4	609	202	chlo	22633.3	5.88	33.01
BnABH285	ZS11A08G019990	GWHPANRE038618	chrA08:16394185-16397980	-	6	7	1572	523	nucl	57938	9.02	39.56
BnABH286	ZS11A08G020360	GWHPANRE038661	chrA08:16668631-16670584	-	2	3	849	282	cyto	31199.7	5.07	44.47
BnABH287	ZS11A08G021850	GWHPANRE038839	chrA08:17515039-17519058	-	13	14	1593	530	cyto	59086.2	4.98	46.99
BnABH288	ZS11A08G022730	GWHPANRE038938	chrA08:18036145-18039825	-	10	11	1338	445	nucl	48836.7	9.47	53.72
BnABH289	ZS11A08G024300	GWHPANRE039111	chrA08:18822694-18825678	-	10	11	1383	460	chlo	50745.9	6.56	48.01
BnABH290	ZS11A08G024420	GWHPANRE039123	chrA08:18881495-18883524	-	4	5	1263	420	nucl	46472.1	9.83	50.84
BnABH291	ZS11A08G026740	GWHPANRE039388	chrA08:20136550-20142040	-	4	5	1734	577	nucl	64166.7	6.35	50.52
BnABH292	ZS11A08G027120	GWHPANRE039432	chrA08:20323137-20331268	-	27	28	2910	969	chlo	109388	5.88	49.98
BnABH293	ZS11A08G027130	GWHPANRE039433	chrA08:20333354-20342130	+	23	24	2856	951	cyto	105114	8.89	40.48
BnABH294	ZS11A08G027540	GWHPANRE039478	chrA08:20514668-20516504	-	3	4	1002	333	cyto	38050.4	8.97	27.33
BnABH295	ZS11A08G030000	GWHPANRE039754	chrA08:21595332-21596728	-	0	1	957	318	cysk	35561.9	5.6	35.4
BnABH296	ZS11A08G030450	GWHPANRE039811	chrA08:21846579-21848885	+	9	10	1206	401	nucl	45295.6	7.68	46
BnABH297	ZS11A08G031470	GWHPANRE039931	chrA08:22282003-22283771	-	4	4	984	327	cyto	37373.2	8.38	45.41
BnABH298	ZS11A08G032170	GWHPANRE040016	chrA08:22585939-22588157	+	2	3	1230	409	cyto	46589.1	8.68	38.89
BnABH299	ZS11A08G032340	GWHPANRE040038	chrA08:22642640-22651112	-	26	27	3942	1313	plas	145418	6.06	43.07
BnABH300	ZS11A08G033530	GWHPANRE040169	chrA08:23133989-23135582	+	0	1	822	273	chlo	30577.5	9.32	54.34
BnABH301	ZS11A09G001660	GWHPANRE040369	chrA09:1068038-1075295	+	5	6	1908	635	cyto	72018.4	5.63	37.76
BnABH302	ZS11A09G005410	GWHPANRE040805	chrA09:3116084-3122480	+	17	18	2592	863	nucl	96479.9	5.58	55.08
BnABH303	ZS11A09G005930	GWHPANRE040861	chrA09:3387855-3391159	+	2	3	2205	734	chlo	82469.9	6.03	39.7
BnABH304	ZS11A09G006250	GWHPANRE040901	chrA09:3559690-3560954	+	0	1	1008	335	cyto	37710.9	6.46	45.03
BnABH305	ZS11A09G006850	GWHPANRE040974	chrA09:3887435-3889006	-	0	1	987	328	chlo	35589.2	5.21	42.88
BnABH306	ZS11A09G008670	GWHPANRE041170	chrA09:4928806-4930770	+	3	4	1416	471	plas	54887.5	5.73	47.73
BnABH307	ZS11A09G008710	GWHPANRE041175	chrA09:4939590-4946570	+	10	11	2379	792	chlo	90936.2	6.19	50.41
BnABH308	ZS11A09G010690	GWHPANRE041405	chrA09:6066300-6068593	+	9	10	1299	432	nucl	48641.8	6.64	42.27
BnABH309	ZS11A09G010700	GWHPANRE041406	chrA09:6070711-6077878	+	18	19	4281	1426	chlo	156089	5.29	51.59
BnABH310	ZS11A09G013480	GWHPANRE041747	chrA09:7819373-7821954	-	3	4	1410	469	plas	53352.6	9.34	46.45
BnABH311	ZS11A09G017150	GWHPANRE042143	chrA09:10800527-10805624	+	14	14	2391	796	chlo	91421.2	9.44	45.91
BnABH312	ZS11A09G018260	GWHPANRE042256	chrA09:11743781-11757791	+	51	50	6594	2197	chlo	248074	8.81	44.51
BnABH313	ZS11A09G018830	GWHPANRE042321	chrA09:12170161-12173415	-	5	6	1407	468	chlo	54828	6.44	41.67
BnABH314	ZS11A09G019200	GWHPANRE042360	chrA09:12512688-12514621	+	1	2	1002	333	chlo	36582.1	5.61	49.37
BnABH315	ZS11A09G021530	GWHPANRE042615	chrA09:14512702-14516013	+	6	7	948	315	vacu	35294.9	9.22	41.58
BnABH316	ZS11A09G022700	GWHPANRE042753	chrA09:15460067-15461035	+	1	2	786	261	cyto	30508.5	8.96	65.21
BnABH317	ZS11A09G026220	GWHPANRE043132	chrA09:18198216-18203769	+	10	10	1956	651	chlo	71840.9	6.9	30.76
BnABH318	ZS11A09G027110	GWHPANRE043226	chrA09:18967081-18969964	+	4	5	1050	349	nucl	38722.5	8.89	51.24
BnABH319	ZS11A09G029250	GWHPANRE043456	chrA09:23329478-23330833	-	2	3	939	312	chlo	34380.6	5.1	35.69
BnABH320	ZS11A09G029630	GWHPANRE043498	chrA09:23912699-23916021	-	12	13	1509	502	nucl	56758.9	8.74	43.69
BnABH321	ZS11A09G030090	GWHPANRE043549	chrA09:24275485-24277991	-	4	4	1119	372	nucl	41770	8.88	44.34
BnABH322	ZS11A09G031440	GWHPANRE043713	chrA09:25540582-25544210	+	5	5	1236	411	nucl	45594.2	8.94	50.92
BnABH323	ZS11A09G032220	GWHPANRE043800	chrA09:26215083-26216353	+	5	5	423	140	nucl	15643	8.99	53.71
BnABH324	ZS11A09G033390	GWHPANRE043935	chrA09:27237251-27239205	+	0	1	1590	529	mito	60692.8	9.83	42.74
BnABH325	ZS11A09G036680	GWHPANRE044310	chrA09:29970734-29976564	-	11	11	1362	453	chlo	50074.8	5.75	42.89
BnABH326	ZS11A09G040210	GWHPANRE044703	chrA09:32451753-32453778	-	6	7	1224	407	chlo	44817.1	7.64	49.75
BnABH327	ZS11A09G040440	GWHPANRE044727	chrA09:32557621-32559325	-	3	4	975	324	pero	36797.7	5.34	28.4
BnABH328	ZS11A09G041820	GWHPANRE044868	chrA09:33304829-33309601	+	1	2	1644	547	nucl	61668.9	6.66	48.22
BnABH329	ZS11A09G041840	GWHPANRE044870	chrA09:33327771-33330106	+	1	2	1305	434	nucl	49753.4	8.34	49.88
BnABH330	ZS11A09G041990	GWHPANRE044886	chrA09:33416556-33421033	+	9	10	1575	524	chlo	58339.3	8.59	47.69
BnABH331	ZS11A09G044370	GWHPANRE045164	chrA09:34765324-34767365	+	6	7	915	304	cyto	34639	6.84	24.25
BnABH332	ZS11A09G049910	GWHPANRE045785	chrA09:37837012-37844014	-	13	13	2772	923	plas	104195	6.94	47.59
BnABH333	ZS11A09G050110	GWHPANRE045805	chrA09:37932983-37954245	-	35	35	7116	2371	cyto	262520	9.4	47.19
BnABH334	ZS11A09G050240	GWHPANRE045819	chrA09:38009667-38011883	+	1	2	1077	358	cyto	40089.3	6.26	44.22
BnABH335	ZS11A09G051530	GWHPANRE045968	chrA09:38683460-38684668	+	4	5	885	294	cyto	33416.4	8.99	41.95
BnABH336	ZS11A09G051920	GWHPANRE046013	chrA09:38920618-38923194	+	3	3	792	263	chlo	29525.9	5.4	34.9
BnABH337	ZS11A09G054430	GWHPANRE046301	chrA09:40185036-40188767	+	12	10	1056	351	chlo	39181.4	6.35	57.15
BnABH338	ZS11A09G054620	GWHPANRE046323	chrA09:40304813-40307622	-	3	4	1494	497	cyto	54852.2	6.44	43.09
BnABH339	ZS11A09G055010	GWHPANRE046368	chrA09:40488084-40492016	-	8	9	2076	691	pero	78357.5	6.56	54.57
BnABH340	ZS11A09G056630	GWHPANRE046550	chrA09:41267186-41270654	+	12	10	1758	585	chlo	64540.7	5.4	49.48
BnABH341	ZS11A09G059560	GWHPANRE046867	chrA09:42897802-42902839	+	14	14	2412	803	chlo	91991.8	8.97	42.42
BnABH342	ZS11A09G061650	GWHPANRE047112	chrA09:43860460-43865535	+	15	15	1926	641	vacu	72523.6	5.88	37.32
BnABH343	ZS11A09G062280	GWHPANRE047182	chrA09:44099981-44103046	+	2	3	2058	685	nucl	75334.4	5.62	53.35
BnABH344	ZS11A10G002450	GWHPANRE047553	chrA10:1257593-1261996	-	15	15	1926	641	cyto	72192.3	5.64	40.15
BnABH345	ZS11A10G004340	GWHPANRE047758	chrA10:2349580-2355664	+	21	20	2697	898	plas	100892	6.39	45.47
BnABH346	ZS11A10G004350	GWHPANRE047759	chrA10:2362775-2364371	+	0	1	1422	473	chlo	52795.2	9.12	54.54
BnABH347	ZS11A10G004740	GWHPANRE047800	chrA10:2591371-2593113	-	2	3	1341	446	chlo	50357.7	9.34	30.83
BnABH348	ZS11A10G005200	GWHPANRE047849	chrA10:2898137-2903951	-	1	2	1542	513	chlo	57731.3	8.51	38.06
BnABH349	ZS11A10G006830	GWHPANRE048034	chrA10:4223140-4228229	+	5	6	1440	479	plas	54873.4	8.78	31.72
BnABH350	ZS11A10G006850	GWHPANRE048036	chrA10:4259430-4260708	-	1	2	744	247	chlo	28376.9	9.3	34.49
BnABH351	ZS11A10G006860	GWHPANRE048037	chrA10:4266188-4267737	-	3	4	684	227	plas	26184.7	8.94	29.2
BnABH352	ZS11A10G008150	GWHPANRE048184	chrA10:6631056-6635202	+	12	13	1728	575	plas	64472.1	6.63	39.06
BnABH353	ZS11A10G008790	GWHPANRE048258	chrA10:8805058-8807181	+	1	2	1194	397	cyto	44370.4	6.34	48.25
BnABH354	ZS11A10G008900	GWHPANRE048270	chrA10:8879649-8884004	+	9	10	1020	339	cyto	37938.1	5.8	49.97
BnABH355	ZS11A10G010530	GWHPANRE048451	chrA10:10319840-10335059	-	15	16	2091	696	nucl	79431.9	7.92	41.44
BnABH356	ZS11A10G013920	GWHPANRE048829	chrA10:12664621-12667694	+	8	9	1041	346	chlo	38500.9	6.09	51.47
BnABH357	ZS11A10G018050	GWHPANRE049287	chrA10:15304262-15306875	+	4	4	1023	340	chlo	38851.8	6.14	38.86
BnABH358	ZS11A10G018410	GWHPANRE049327	chrA10:15531971-15532618	+	0	1	648	215	chlo	24042.8	9.43	48.8
BnABH359	ZS11A10G019030	GWHPANRE049398	chrA10:15882826-15888283	+	12	12	1791	596	vacu	66916.8	6.31	42.01
BnABH360	ZS11A10G019420	GWHPANRE049444	chrA10:16106285-16108323	+	7	8	1137	378	chlo	41747	5.78	41.75
BnABH361	ZS11A10G019840	GWHPANRE049492	chrA10:16308380-16310141	-	0	1	1008	335	cysk	37316.6	6.01	37.31
BnABH362	ZS11A10G020030	GWHPANRE049513	chrA10:16446185-16448956	-	8	9	1083	360	chlo	38273	5.6	35.68
BnABH363	ZS11A10G020360	GWHPANRE049548	chrA10:16617900-16628692	-	34	34	3093	1030	plas	117690	5.84	46.26
BnABH364	ZS11A10G021020	GWHPANRE049626	chrA10:16989156-16991228	+	4	4	1251	416	nucl	47102.3	7.31	37.41
BnABH365	ZS11A10G021050	GWHPANRE049630	chrA10:16998563-17000132	-	3	4	1335	444	plas	50346.2	8.81	37.45
BnABH366	ZS11A10G021750	GWHPANRE049708	chrA10:17309383-17321731	-	13	14	7968	2655	plas	292409	5	47.96
BnABH367	ZS11A10G022140	GWHPANRE049754	chrA10:17529946-17536660	-	12	10	1308	435	cyto	49402.6	9.34	40.55
BnABH368	ZS11A10G022190	GWHPANRE049759	chrA10:17575017-17576015	+	0	1	999	332	cyto	36642.9	8.88	35.32
BnABH369	ZS11A10G023000	GWHPANRE049854	chrA10:18021417-18023237	-	4	5	1122	373	nucl	40011.7	7.54	45.56
BnABH370	ZS11A10G023030	GWHPANRE049857	chrA10:18033495-18045145	-	11	12	3162	1053	cyto	120260	9.6	55.68
BnABH371	ZS11A10G023370	GWHPANRE049894	chrA10:18178444-18181210	+	4	5	1113	370	nucl	42360.1	8.73	56.62
BnABH372	ZS11A10G023440	GWHPANRE049901	chrA10:18205480-18207656	-	1	2	1311	436	chlo	48248.2	8.07	51.93
BnABH373	ZS11A10G023850	GWHPANRE049946	chrA10:18368303-18372593	-	5	6	2001	666	cyto	73750.1	6.08	36.18
BnABH374	ZS11A10G025150	GWHPANRE050095	chrA10:18991279-18993517	-	6	7	1173	390	E.R.	43380.1	9.09	56.43
BnABH375	ZS11A10G026150	GWHPANRE050209	chrA10:19454411-19457043	-	2	3	777	258	chlo	29458.8	5.48	45.84
BnABH376	ZS11A10G026770	GWHPANRE050277	chrA10:19749899-19754912	-	15	16	2772	923	chlo	102549	9	38.34
BnABH377	ZS11A10G028380	GWHPANRE050454	chrA10:20505976-20509085	+	1	2	1011	336	cyto	37161	5.43	45.27
BnABH378	ZS11A10G031050	GWHPANRE050767	chrA10:21798812-21802623	-	8	6	1584	527	chlo	59609.4	6.13	46.38
BnABH379	ZS11C01G002110	GWHPANRE051133	chrC01:1212356-1213945	-	2	3	774	257	chlo	28768.1	5.23	39.99
BnABH380	ZS11C01G002430	GWHPANRE051173	chrC01:1393851-1408581	+	11	12	2493	830	cyto	92990.6	9.4	34.9
BnABH381	ZS11C01G002500	GWHPANRE051180	chrC01:1433800-1435549	+	4	5	1128	375	chlo	41546.7	7.06	46.96
BnABH382	ZS11C01G002740	GWHPANRE051205	chrC01:1564333-1571700	-	26	27	3543	1180	vacu	129910	5.42	41.35
BnABH383	ZS11C01G005180	GWHPANRE051499	chrC01:2941753-2943945	-	4	5	927	308	chlo	35102.6	6.26	59.83
BnABH384	ZS11C01G007780	GWHPANRE051801	chrC01:4446229-4449275	+	4	5	900	299	cyto	34063.2	9.29	40.3
BnABH385	ZS11C01G007810	GWHPANRE051806	chrC01:4452764-4455192	-	10	11	1662	553	chlo	63250.8	6.35	52.12
BnABH386	ZS11C01G012260	GWHPANRE052314	chrC01:7858384-7861724	-	3	4	1308	435	cyto	49662.2	7.68	41.91
BnABH387	ZS11C01G013530	GWHPANRE052461	chrC01:8864563-8867477	-	10	11	1614	537	cyto	60376.6	5.01	34.9
BnABH388	ZS11C01G018600	GWHPANRE053045	chrC01:12881412-12885760	-	4	5	1500	499	chlo	56856.2	9.13	47.08
BnABH389	ZS11C01G018620	GWHPANRE053047	chrC01:12894270-12896795	+	8	9	1242	413	mito	46054.3	9.38	41.87
BnABH390	ZS11C01G018960	GWHPANRE053087	chrC01:13137866-13140109	+	5	5	693	230	cyto	26030.1	5.1	24.66
BnABH391	ZS11C01G019270	GWHPANRE053128	chrC01:13390849-13401735	-	26	27	3342	1113	plas	127099	9.1	48.14
BnABH392	ZS11C01G020520	GWHPANRE053269	chrC01:14420691-14423244	-	9	10	1230	409	chlo	45776.4	8.86	30.64
BnABH393	ZS11C01G023950	GWHPANRE053642	chrC01:16911367-16915932	+	15	16	1878	625	plas	69673	6.18	52.31
BnABH394	ZS11C01G024690	GWHPANRE053722	chrC01:17366065-17367735	-	0	1	1533	510	chlo	56765.4	9.02	39.25
BnABH395	ZS11C01G025190	GWHPANRE053778	chrC01:17826553-17828804	+	2	3	792	263	cyto	29036.9	5.2	43.33
BnABH396	ZS11C01G028370	GWHPANRE054134	chrC01:20661555-20666281	-	17	17	2268	755	pero	82953.2	6.39	43.81
BnABH397	ZS11C01G029410	GWHPANRE054250	chrC01:21529313-21530965	+	3	4	975	324	chlo	36773.7	5.16	30.76
BnABH398	ZS11C01G031640	GWHPANRE054493	chrC01:24294627-24295989	+	0	1	972	323	cyto	35563.7	5.51	36.3
BnABH399	ZS11C01G031650	GWHPANRE054494	chrC01:24313297-24314543	+	0	1	972	323	cyto	35939.9	5.9	35.88
BnABH400	ZS11C01G032490	GWHPANRE054593	chrC01:25506185-25508682	+	2	3	1779	592	cyto	67438.3	6.26	44.63
BnABH401	ZS11C01G032530	GWHPANRE054597	chrC01:25546174-25548836	+	6	7	1998	665	nucl	75922.6	5.93	46.13
BnABH402	ZS11C01G035460	GWHPANRE054931	chrC01:31983782-31985944	+	1	2	1497	498	E.R.	55333.2	6.04	47.64
BnABH403	ZS11C01G040290	GWHPANRE055478	chrC01:37475166-37478060	+	1	2	822	273	nucl	30196	5.78	38.71
BnABH404	ZS11C01G041110	GWHPANRE055570	chrC01:38478152-38495628	-	12	13	1344	447	cyto	48945.9	4.83	31.33
BnABH405	ZS11C01G041220	GWHPANRE055582	chrC01:38650130-38654257	-	13	14	1596	531	chlo	58773.9	4.92	56.59
BnABH406	ZS11C01G045600	GWHPANRE056033	chrC01:42906643-42907353	-	2	3	192	63	chlo	6733.63	9.52	47.92
BnABH407	ZS11C01G048260	GWHPANRE056325	chrC01:45325836-45341903	-	18	19	4521	1506	plas	167789	9.44	46.82
BnABH408	ZS11C01G050590	GWHPANRE056582	chrC01:47263077-47265791	-	8	9	768	255	chlo	27425	7.05	49.46
BnABH409	ZS11C01G052200	GWHPANRE056759	chrC01:48546797-48550278	+	5	5	1899	632	chlo	69650.9	5.28	45.27
BnABH410	ZS11C01G055800	GWHPANRE057163	chrC01:51328532-51329931	+	3	4	831	276	nucl	30943.8	5.93	45.2
BnABH411	ZS11C01G056690	GWHPANRE057265	chrC01:51911995-51916300	-	7	6	1563	520	chlo	58588.5	5.58	52.11
BnABH412	ZS11C01G057100	GWHPANRE057311	chrC01:52146553-52148521	-	0	1	804	267	cyto	29462.7	5.33	36.37
BnABH413	ZS11C01G057670	GWHPANRE057376	chrC01:52417175-52421783	+	8	8	1998	665	E.R.	77681.2	8.52	35.41
BnABH414	ZS11C01G058660	GWHPANRE057488	chrC01:53066975-53070282	-	12	13	1977	658	E.R.	73572.4	8.69	45.24
BnABH415	ZS11C01G058680	GWHPANRE057492	chrC01:53072970-53075502	-	4	5	1086	361	nucl	41198.9	8.88	62.23
BnABH416	ZS11C02G003750	GWHPANRE058183	chrC02:2535321-2547441	+	7	8	2565	854	cyto	93030.2	8.94	30.42
BnABH417	ZS11C02G005080	GWHPANRE058334	chrC02:3282786-3287071	+	10	11	1035	344	nucl	38314.6	5.75	48.32
BnABH418	ZS11C02G005950	GWHPANRE058437	chrC02:3848686-3861462	+	22	22	5316	1771	nucl	196070	6.49	42.58
BnABH419	ZS11C02G006050	GWHPANRE058449	chrC02:3899436-3902443	-	6	5	1470	489	chlo	54465	6.17	34.69
BnABH420	ZS11C02G006330	GWHPANRE058480	chrC02:4037535-4040321	-	4	5	1095	364	chlo	41297.1	8.7	53.26
BnABH421	ZS11C02G006730	GWHPANRE058523	chrC02:4284320-4285300	+	0	1	981	326	pero	36138.3	6.89	39.4
BnABH422	ZS11C02G007250	GWHPANRE058579	chrC02:4616513-4619652	-	10	11	1287	428	cyto	47531.7	7.11	48.19
BnABH423	ZS11C02G007380	GWHPANRE058593	chrC02:4722011-4725642	+	14	14	1797	598	chlo	67891.8	9.22	40.29
BnABH424	ZS11C02G008400	GWHPANRE058717	chrC02:5378263-5384531	+	9	10	4869	1622	chlo	182470	6.09	48.73
BnABH425	ZS11C02G008470	GWHPANRE058726	chrC02:5440524-5442035	+	4	5	774	257	cyto	29116.9	9.42	48.44
BnABH426	ZS11C02G009270	GWHPANRE058815	chrC02:6107056-6112843	+	21	21	2136	711	plas	80545.2	6.86	36.11
BnABH427	ZS11C02G009680	GWHPANRE058857	chrC02:6439141-6440640	+	0	1	1008	335	cyto	37173.4	5.78	35.26
BnABH428	ZS11C02G010070	GWHPANRE058900	chrC02:6682046-6684004	-	2	3	681	226	nucl	24433.3	9.51	35.63
BnABH429	ZS11C02G010440	GWHPANRE058939	chrC02:6906030-6909970	+	8	9	2076	691	plas	76297	8.51	36.06
BnABH430	ZS11C02G010610	GWHPANRE058957	chrC02:6975835-6983610	-	10	11	1677	558	vacu	62845.8	6.03	51.15
BnABH431	ZS11C02G010940	GWHPANRE058992	chrC02:7147772-7153917	+	10	11	1671	556	vacu	62506.5	5.97	49.37
BnABH432	ZS11C02G011350	GWHPANRE059034	chrC02:7445433-7450768	-	6	7	2112	703	chlo	78981.8	8.57	51.33
BnABH433	ZS11C02G011690	GWHPANRE059068	chrC02:7762099-7767607	-	9	9	1656	551	chlo	63063.7	9.33	36.79
BnABH434	ZS11C02G012130	GWHPANRE059118	chrC02:8223939-8227207	-	8	9	1509	502	chlo	56437.9	8.89	33.87
BnABH435	ZS11C02G012140	GWHPANRE059119	chrC02:8252040-8255064	-	7	8	1332	443	chlo	49791.7	6.13	39.11
BnABH436	ZS11C02G012150	GWHPANRE059120	chrC02:8269028-8272752	-	8	9	1413	470	chlo	53183.9	8.95	39.95
BnABH437	ZS11C02G014600	GWHPANRE059394	chrC02:10234714-10238500	+	4	2	756	251	cysk	27507.8	5.61	35.02
BnABH438	ZS11C02G021660	GWHPANRE060176	chrC02:16709042-16713595	-	1	2	1245	414	nucl	46130.7	8.44	51.68
BnABH439	ZS11C02G023200	GWHPANRE060357	chrC02:18241852-18244751	+	4	5	819	272	cyto	30051.4	6.99	38.13
BnABH440	ZS11C02G025880	GWHPANRE060653	chrC02:21124176-21140683	+	8	9	1959	652	cyto	72616.7	6.06	31.81
BnABH441	ZS11C02G026310	GWHPANRE060698	chrC02:21573514-21582826	+	27	28	5127	1708	chlo	188613	6.37	37.63
BnABH442	ZS11C02G026740	GWHPANRE060744	chrC02:22028542-22038412	-	23	24	3621	1206	nucl	132332	8.01	52.87
BnABH443	ZS11C02G032870	GWHPANRE061408	chrC02:27478490-27480933	+	3	4	1122	373	chlo	40934.8	7.71	45.46
BnABH444	ZS11C02G034380	GWHPANRE061572	chrC02:28783068-28786945	+	11	12	2376	791	chlo	89125.7	5.62	42.51
BnABH445	ZS11C02G035570	GWHPANRE061704	chrC02:29998121-30004426	+	12	13	1848	615	chlo	68461	6.56	49.28
BnABH446	ZS11C02G038640	GWHPANRE062042	chrC02:32778090-32781511	+	4	5	1944	647	plas	70414	8.98	40.39
BnABH447	ZS11C02G044710	GWHPANRE062704	chrC02:40224126-40229260	+	15	16	1485	494	nucl	55277.3	9.47	37.77
BnABH448	ZS11C02G047690	GWHPANRE063044	chrC02:46727748-46729872	+	1	2	969	322	nucl	35385.7	6.08	40.37
BnABH449	ZS11C02G056970	GWHPANRE064070	chrC02:56365503-56410883	+	28	29	4125	1374	cyto	153842	6.7	41.76
BnABH450	ZS11C02G057580	GWHPANRE064138	chrC02:56873345-56876286	+	1	2	1368	455	chlo	49863.6	8	59.04
BnABH451	ZS11C02G057600	GWHPANRE064140	chrC02:56882176-56889430	+	17	17	3228	1075	plas	118585	8.6	43.15
BnABH452	ZS11C02G059380	GWHPANRE064344	chrC02:58216183-58225470	+	7	8	1926	641	plas	70098.1	9.22	58.93
BnABH453	ZS11C02G059410	GWHPANRE064347	chrC02:58256242-58258633	+	1	2	1134	377	chlo	41540.4	9.5	56.34
BnABH454	ZS11C02G059680	GWHPANRE064376	chrC02:58563796-58567275	+	7	6	1134	377	nucl	42280.1	9.15	39.97
BnABH455	ZS11C02G062800	GWHPANRE064718	chrC02:61343008-61376203	+	55	56	6186	2061	plas	230599	8.31	44.89
BnABH456	ZS11C02G063960	GWHPANRE064839	chrC02:62248647-62250709	-	3	3	1110	369	cysk	41501.3	8.94	41.25
BnABH457	ZS11C02G066070	GWHPANRE065073	chrC02:63790543-63792217	-	5	6	831	276	chlo	31114.9	8.75	41.38
BnABH458	ZS11C02G068010	GWHPANRE065293	chrC02:65135500-65137358	-	1	1	828	275	cyto	30369.2	5.98	52.52
BnABH459	ZS11C03G002940	GWHPANRE065655	chrC03:1464811-1468349	-	1	2	1005	334	nucl	36676.4	5.8	42.48
BnABH460	ZS11C03G004220	GWHPANRE065798	chrC03:2165259-2166524	+	2	3	936	311	chlo	35602.5	8.75	36.54
BnABH461	ZS11C03G005360	GWHPANRE065934	chrC03:2711631-2715029	+	9	10	1035	344	chlo	38082.3	5.6	43.84
BnABH462	ZS11C03G005410	GWHPANRE065941	chrC03:2741839-2743804	-	6	6	963	320	pero	36513.5	8.22	41.43
BnABH463	ZS11C03G006340	GWHPANRE066054	chrC03:3249371-3254864	-	12	13	2229	742	nucl	83363.8	6.96	41.7
BnABH464	ZS11C03G006710	GWHPANRE066095	chrC03:3418641-3421334	+	1	2	1305	434	chlo	47774.7	8.07	54.13
BnABH465	ZS11C03G006980	GWHPANRE066123	chrC03:3519707-3539297	+	12	13	4494	1497	nucl	169006	9.01	48.19
BnABH466	ZS11C03G009540	GWHPANRE066407	chrC03:4906602-4909438	+	8	9	1068	355	chlo	38128	5.75	32.03
BnABH467	ZS11C03G009910	GWHPANRE066447	chrC03:5063383-5065128	-	1	2	687	228	cyto	24246.8	6.65	31.47
BnABH468	ZS11C03G010100	GWHPANRE066468	chrC03:5155479-5169155	+	16	17	3561	1186	nucl	131005	7.7	42.36
BnABH469	ZS11C03G011110	GWHPANRE066582	chrC03:5661112-5663386	-	6	6	897	298	chlo	32954.9	8.81	36.69
BnABH470	ZS11C03G011230	GWHPANRE066594	chrC03:5749339-5751980	-	7	8	1275	424	chlo	47906.6	7.1	39.52
BnABH471	ZS11C03G013690	GWHPANRE066876	chrC03:7048211-7051283	-	8	9	1038	345	chlo	38156.4	6.08	52.73
BnABH472	ZS11C03G016030	GWHPANRE067147	chrC03:8399113-8402480	+	12	10	1203	400	cyto	44486.3	8.85	39.5
BnABH473	ZS11C03G018290	GWHPANRE067404	chrC03:9786960-9788778	-	1	2	1095	364	cyto	42127.6	5.31	36.17
BnABH474	ZS11C03G018720	GWHPANRE067455	chrC03:10081997-10083596	-	0	1	1425	474	chlo	53199.7	8.82	50.82
BnABH475	ZS11C03G023660	GWHPANRE068053	chrC03:13469303-13473800	+	7	8	954	317	cyto	35926.3	6.12	40.6
BnABH476	ZS11C03G025200	GWHPANRE068225	chrC03:14549147-14551595	-	6	7	855	284	cyto	31828.9	6.45	45.43
BnABH477	ZS11C03G025760	GWHPANRE068292	chrC03:14892029-14892725	-	2	3	342	113	chlo	12174.5	4.31	33.31
BnABH478	ZS11C03G028200	GWHPANRE068571	chrC03:16593432-16605932	+	27	27	4179	1392	cyto	155488	7.79	38.51
BnABH479	ZS11C03G030800	GWHPANRE068875	chrC03:18796120-18799676	-	6	7	1563	520	chlo	58507	5.88	28.27
BnABH480	ZS11C03G031910	GWHPANRE068995	chrC03:19645381-19648974	-	12	13	1146	381	mito	42148.6	8.82	40.31
BnABH481	ZS11C03G031930	GWHPANRE068999	chrC03:19665136-19668209	-	12	13	1038	345	chlo	37789	6.21	40.93
BnABH482	ZS11C03G032190	GWHPANRE069026	chrC03:19932153-19935442	+	4	5	1464	487	plas	55486.7	9.25	48.54
BnABH483	ZS11C03G032830	GWHPANRE069098	chrC03:20526748-20529666	+	8	8	1173	390	chlo	43417.2	6.39	38.72
BnABH484	ZS11C03G035940	GWHPANRE069438	chrC03:23073372-23075968	+	4	4	1383	460	plas	52036.9	5.86	49.69
BnABH485	ZS11C03G041150	GWHPANRE070027	chrC03:26323867-26326521	-	11	12	1110	369	mito	41396.7	8.47	47.72
BnABH486	ZS11C03G041200	GWHPANRE070032	chrC03:26366017-26372700	+	7	8	1470	489	mito	53369.3	5.92	41.13
BnABH487	ZS11C03G041510	GWHPANRE070066	chrC03:26628934-26631731	-	5	5	1083	360	chlo	40411.9	9.01	57.72
BnABH488	ZS11C03G043770	GWHPANRE070312	chrC03:28341589-28344751	+	7	8	777	258	chlo	27945.7	7.77	48.08
BnABH489	ZS11C03G052130	GWHPANRE071226	chrC03:35242777-35245301	+	9	10	1203	400	chlo	45579.9	6.28	49.13
BnABH490	ZS11C03G055100	GWHPANRE071557	chrC03:37810925-37814305	-	5	5	945	314	cyto	35338.4	9.41	21.04
BnABH491	ZS11C03G055800	GWHPANRE071636	chrC03:38369846-38372716	-	9	10	1521	506	chlo	57185.3	4.94	42.91
BnABH492	ZS11C03G056320	GWHPANRE071697	chrC03:38831389-38833119	+	8	9	699	232	cyto	25083.8	6.28	29.47
BnABH493	ZS11C03G059110	GWHPANRE072006	chrC03:41087508-41093165	+	13	11	1725	574	chlo	66200.9	5.51	50.97
BnABH494	ZS11C03G061880	GWHPANRE072330	chrC03:44196865-44203028	+	2	3	1068	355	cyto	39374.7	5.21	39.56
BnABH495	ZS11C03G062170	GWHPANRE072368	chrC03:44580054-44582209	+	4	5	1125	374	cyto	42369.1	6.81	48.94
BnABH496	ZS11C03G062820	GWHPANRE072440	chrC03:45401983-45403531	+	6	7	801	266	cyto	29841.6	5.36	37.45
BnABH497	ZS11C03G063320	GWHPANRE072492	chrC03:46359089-46376738	+	9	10	1776	591	mito	66158	8.98	55.06
BnABH498	ZS11C03G065960	GWHPANRE072768	chrC03:53131589-53136500	+	3	4	987	328	cyto	37618.2	6.8	43.28
BnABH499	ZS11C03G068310	GWHPANRE073021	chrC03:56397590-56404144	+	2	3	522	173	cysk	19639.4	9.2	16.68
BnABH500	ZS11C03G068850	GWHPANRE073082	chrC03:56988292-56990222	-	3	4	846	281	chlo	30855.1	9.38	45.29
BnABH501	ZS11C03G068870	GWHPANRE073084	chrC03:57005020-57012737	-	12	13	1740	579	chlo	65271.7	5.89	36.68
BnABH502	ZS11C03G069700	GWHPANRE073180	chrC03:57892853-57899605	+	18	19	3324	1107	nucl	124129	9.14	44.91
BnABH503	ZS11C03G069950	GWHPANRE073207	chrC03:58079449-58082219	+	10	11	1329	442	chlo	48569.4	6.6	48.29
BnABH504	ZS11C03G072640	GWHPANRE073506	chrC03:60505539-60509324	+	10	11	1335	444	nucl	48644.5	9.48	51.89
BnABH505	ZS11C03G073980	GWHPANRE073663	chrC03:61790355-61794619	+	13	14	1614	537	nucl	59641.7	4.83	50.45
BnABH506	ZS11C03G076360	GWHPANRE073951	chrC03:63741509-63743589	+	2	2	816	271	cyto	29907.1	4.62	44.85
BnABH507	ZS11C03G077150	GWHPANRE074051	chrC03:64409637-64419147	+	7	8	1506	501	cyto	55520.3	8.94	41.86
BnABH508	ZS11C03G078360	GWHPANRE074182	chrC03:65340514-65343955	-	5	4	1305	434	cyto	49177	8.92	38.53
BnABH509	ZS11C03G085410	GWHPANRE074959	chrC03:71631274-71634063	+	4	5	885	294	cyto	33387.2	8.95	41.84
BnABH510	ZS11C03G086770	GWHPANRE075118	chrC03:72841432-72843945	+	6	7	1239	412	cyto	47138.9	6.11	38.46
BnABH511	ZS11C03G088080	GWHPANRE075262	chrC03:73965333-73968521	-	9	9	768	255	nucl	27701.4	8.25	45.62
BnABH512	ZS11C03G090860	GWHPANRE075572	chrC03:76140826-76145765	-	17	18	2205	734	chlo	81871.3	5.63	48.21
BnABH513	ZS11C04G001700	GWHPANRE075788	chrC04:1578798-1583487	+	10	11	2817	938	chlo	104048	5.88	45.37
BnABH514	ZS11C04G001730	GWHPANRE075791	chrC04:1662288-1662624	+	1	2	231	76	cyto	8165.34	7.87	26.11
BnABH515	ZS11C04G002760	GWHPANRE075906	chrC04:2526094-2528307	-	6	7	960	319	chlo	35662.1	5.94	48.04
BnABH516	ZS11C04G003630	GWHPANRE076002	chrC04:3120060-3128042	-	11	12	2952	983	nucl	111300	7.85	39.49
BnABH517	ZS11C04G003990	GWHPANRE076043	chrC04:3414351-3416218	+	2	3	1227	408	cyto	46795.2	5.81	41.42
BnABH518	ZS11C04G004470	GWHPANRE076098	chrC04:3781577-3783507	-	1	2	816	271	cyto	29825	4.72	50.91
BnABH519	ZS11C04G005640	GWHPANRE076245	chrC04:4712663-4715193	+	1	2	1533	510	nucl	57089.2	9.47	50.92
BnABH520	ZS11C04G005790	GWHPANRE076262	chrC04:4854998-4867616	-	44	44	6771	2256	nucl	252311	6.19	46.51
BnABH521	ZS11C04G006340	GWHPANRE076322	chrC04:5206219-5210375	+	1	2	1905	634	cyto	70625.3	6.16	39.11
BnABH522	ZS11C04G011490	GWHPANRE076894	chrC04:9205985-9208275	+	4	5	1092	363	chlo	40417.1	6.9	37.5
BnABH523	ZS11C04G016580	GWHPANRE077468	chrC04:13084473-13087128	+	4	5	840	279	chlo	29704.5	5.61	33.25
BnABH524	ZS11C04G017580	GWHPANRE077578	chrC04:14039634-14041082	+	0	1	1449	482	mito	54594.4	8.96	49.15
BnABH525	ZS11C04G018790	GWHPANRE077704	chrC04:15100062-15102876	+	4	5	1557	518	chlo	60008.6	8.7	41.32
BnABH526	ZS11C04G024670	GWHPANRE078341	chrC04:21241455-21243091	+	1	2	696	231	cyto	27070.3	5.66	35.39
BnABH527	ZS11C04G031550	GWHPANRE079093	chrC04:31794098-31796731	-	1	2	1092	363	cyto	40923.3	6.31	47.97
BnABH528	ZS11C04G031720	GWHPANRE079111	chrC04:31894530-31895025	+	2	3	165	54	chlo	6322.46	8.46	84.66
BnABH529	ZS11C04G031750	GWHPANRE079114	chrC04:31910658-31915784	+	7	8	1308	435	cyto	49242.8	9.04	36.61
BnABH530	ZS11C04G032620	GWHPANRE079208	chrC04:32787253-32791544	-	4	4	1938	645	nucl	71587.8	6.41	50.82
BnABH531	ZS11C04G038980	GWHPANRE079898	chrC04:38668575-38671349	-	7	8	1095	364	nucl	42169.9	6.28	34.64
BnABH532	ZS11C04G039960	GWHPANRE080004	chrC04:39640920-39643182	-	2	3	1044	347	vacu	39013.1	9.03	36.73
BnABH533	ZS11C04G040160	GWHPANRE080025	chrC04:39805498-39806682	-	1	2	345	114	chlo	12060	10.3	26.76
BnABH534	ZS11C04G042600	GWHPANRE080288	chrC04:42184981-42189614	-	2	2	1632	543	nucl	61523.1	6.35	52.53
BnABH535	ZS11C04G044370	GWHPANRE080488	chrC04:44021469-44027212	+	17	18	2472	823	chlo	91856.9	5.14	40.35
BnABH536	ZS11C04G045030	GWHPANRE080572	chrC04:44657050-44659691	-	11	11	1212	403	chlo	44607.6	7.15	40.95
BnABH537	ZS11C04G047220	GWHPANRE080817	chrC04:46737133-46741244	-	5	5	1335	444	plas	50229.6	5.93	53.4
BnABH538	ZS11C04G047360	GWHPANRE080831	chrC04:46914372-46915766	+	1	2	1098	365	cyto	40951.6	6.39	35.86
BnABH539	ZS11C04G047620	GWHPANRE080857	chrC04:47176406-47178963	+	9	10	1035	344	mito	38525.1	9.37	48.77
BnABH540	ZS11C04G048720	GWHPANRE080974	chrC04:48018438-48019756	-	2	3	774	257	cyto	28567	5.13	40.59
BnABH541	ZS11C04G050080	GWHPANRE081145	chrC04:49207463-49210996	-	12	13	2103	700	chlo	79473.4	8	42.92
BnABH542	ZS11C04G051010	GWHPANRE081247	chrC04:49945195-49949005	+	3	4	1428	475	plas	54240	9.39	36.18
BnABH543	ZS11C04G051490	GWHPANRE081303	chrC04:50398597-50401903	+	9	10	996	331	chlo	36803.1	8.47	42.09
BnABH544	ZS11C04G051510	GWHPANRE081306	chrC04:50416446-50417814	-	5	6	672	223	chlo	24533	9.36	43.38
BnABH545	ZS11C04G054410	GWHPANRE081618	chrC04:53024730-53036117	-	11	12	2757	918	plas	102414	5.57	32.27
BnABH546	ZS11C04G054420	GWHPANRE081619	chrC04:53061523-53064805	-	2	3	789	262	E.R.	29344.8	5.46	35.45
BnABH547	ZS11C04G055240	GWHPANRE081717	chrC04:53958779-53961267	+	9	10	1479	492	vacu	55900.8	8.52	51.25
BnABH548	ZS11C04G055330	GWHPANRE081726	chrC04:54004584-54005784	-	4	5	888	295	cyto	33359.5	9.22	43.84
BnABH549	ZS11C04G057220	GWHPANRE081944	chrC04:55607112-55616360	-	2	3	924	307	pero	34992.3	6.32	34.55
BnABH550	ZS11C04G057230	GWHPANRE081945	chrC04:55626287-55635678	-	2	3	1101	366	pero	41999.2	6.25	40.31
BnABH551	ZS11C04G057240	GWHPANRE081946	chrC04:55647460-55657838	-	2	3	957	318	pero	36178.6	5.64	37.24
BnABH552	ZS11C04G057890	GWHPANRE082017	chrC04:56221401-56228232	-	11	12	1950	649	nucl	74341.8	9.79	48.72
BnABH553	ZS11C04G060250	GWHPANRE082275	chrC04:58203322-58203686	-	1	2	234	77	cyto	8576.83	5.29	32.45
BnABH554	ZS11C04G060410	GWHPANRE082294	chrC04:58327740-58334924	+	1	2	1614	537	chlo	60900.7	8.33	47.99
BnABH555	ZS11C04G062930	GWHPANRE082593	chrC04:60230592-60232350	-	3	4	894	297	chlo	32531.9	7.85	30.9
BnABH556	ZS11C04G068250	GWHPANRE083191	chrC04:63784460-63796976	+	21	21	2490	829	cyto	93980.7	6.57	31.74
BnABH557	ZS11C04G070700	GWHPANRE083459	chrC04:65222379-65224214	-	1	2	1242	413	nucl	46304.5	5.56	39.9
BnABH558	ZS11C04G071980	GWHPANRE083598	chrC04:65996666-66007619	-	27	27	4317	1438	nucl	160149	6.04	51.35
BnABH559	ZS11C04G073270	GWHPANRE083748	chrC04:66741992-66747336	-	10	11	2856	951	chlo	105196	5.88	43.54
BnABH560	ZS11C04G073750	GWHPANRE083801	chrC04:66963423-66966097	-	6	7	1044	347	cyto	39161.2	8.58	39.95
BnABH561	ZS11C05G002270	GWHPANRE084058	chrC05:1224811-1229428	-	14	15	1926	641	cyto	72285.4	5.7	40.27
BnABH562	ZS11C05G003880	GWHPANRE084240	chrC05:2188270-2192106	+	13	14	2196	731	plas	82393.9	6.41	47.46
BnABH563	ZS11C05G003890	GWHPANRE084241	chrC05:2201774-2203418	+	0	1	1422	473	chlo	52759.2	9.18	54.5
BnABH564	ZS11C05G004300	GWHPANRE084285	chrC05:2387312-2389432	-	2	3	1209	402	cyto	45350.9	8.75	33.65
BnABH565	ZS11C05G004690	GWHPANRE084326	chrC05:2579528-2583937	-	2	2	1542	513	chlo	57722.4	8.77	39.44
BnABH566	ZS11C05G006800	GWHPANRE084555	chrC05:3719893-3723295	-	8	8	1773	590	nucl	65491.4	5.98	36.18
BnABH567	ZS11C05G006860	GWHPANRE084563	chrC05:3738095-3738948	-	1	2	603	200	nucl	23193.5	8.45	60.46
BnABH568	ZS11C05G007610	GWHPANRE084642	chrC05:4150692-4155485	-	14	14	2376	791	mito	90865.4	8.97	43.32
BnABH569	ZS11C05G007710	GWHPANRE084653	chrC05:4224338-4226930	+	5	6	576	191	nucl	20856.7	7.7	52.19
BnABH570	ZS11C05G008760	GWHPANRE084778	chrC05:4817111-4818075	+	2	3	807	268	nucl	30658.2	6.97	41.11
BnABH571	ZS11C05G009470	GWHPANRE084857	chrC05:5185503-5187291	-	7	8	942	313	chlo	35165.8	6.27	51.68
BnABH572	ZS11C05G010790	GWHPANRE085002	chrC05:6212211-6214509	-	5	6	1092	363	chlo	41336.2	8.96	49.17
BnABH573	ZS11C05G010970	GWHPANRE085023	chrC05:6362024-6364029	+	8	9	1008	335	mito	37603.7	7.61	34.87
BnABH574	ZS11C05G012930	GWHPANRE085233	chrC05:7724848-7729843	-	5	6	1956	651	plas	71825.8	9.11	51.71
BnABH575	ZS11C05G016240	GWHPANRE085593	chrC05:10179866-10183155	+	4	5	1707	568	pero	62391.5	6.95	47.69
BnABH576	ZS11C05G016740	GWHPANRE085662	chrC05:10607681-10609358	-	1	2	975	324	cyto	34669.9	5.71	43.52
BnABH577	ZS11C05G017800	GWHPANRE085781	chrC05:11396647-11402273	+	11	11	2202	733	nucl	82765.6	5.16	35.89
BnABH578	ZS11C05G023730	GWHPANRE086443	chrC05:16809793-16815546	+	11	11	1377	458	chlo	50550.5	6.27	42.49
BnABH579	ZS11C05G028790	GWHPANRE087016	chrC05:21507920-21509922	-	0	1	1590	529	mito	60866.1	9.89	45.83
BnABH580	ZS11C05G028910	GWHPANRE087029	chrC05:21617616-21618396	-	3	4	576	191	chlo	21690.8	5.94	56.71
BnABH581	ZS11C05G031290	GWHPANRE087311	chrC05:24020312-24023646	-	4	5	1236	411	nucl	45544.1	8.9	50.65
BnABH582	ZS11C05G034840	GWHPANRE087693	chrC05:27868695-27869976	+	1	2	1185	394	cysk	43918.6	5.95	43.43
BnABH583	ZS11C05G040210	GWHPANRE088289	chrC05:36941897-36944640	+	4	5	1296	431	chlo	47942.1	9.04	53.67
BnABH584	ZS11C05G048000	GWHPANRE089146	chrC05:45336822-45338123	-	2	3	867	288	extr	32314.7	6.3	31.82
BnABH585	ZS11C05G048080	GWHPANRE089155	chrC05:45387569-45388614	-	2	3	867	288	extr	32278.6	6.34	29.25
BnABH586	ZS11C05G052570	GWHPANRE089656	chrC05:48811145-48813848	-	10	9	768	255	chlo	27568.2	7.13	51.71
BnABH587	ZS11C05G054310	GWHPANRE089857	chrC05:50120652-50122911	-	4	5	1572	523	plas	59673.1	5.54	31.83
BnABH588	ZS11C05G056650	GWHPANRE090130	chrC05:51747078-51763624	+	14	14	4524	1507	chlo	169384	9.27	34.95
BnABH589	ZS11C05G057240	GWHPANRE090209	chrC05:52164491-52167290	+	12	12	939	312	nucl	35145.4	6.21	44.55
BnABH590	ZS11C05G058140	GWHPANRE090317	chrC05:52773622-52775038	+	3	4	828	275	golg	30579.2	5.59	43.22
BnABH591	ZS11C05G058170	GWHPANRE090321	chrC05:52785393-52788094	+	5	6	1443	480	chlo	52429.4	9.21	36.44
BnABH592	ZS11C05G060420	GWHPANRE090584	chrC05:53873949-53879167	-	14	12	2991	996	plas	109898	8.17	49.83
BnABH593	ZS11C05G062010	GWHPANRE090761	chrC05:55021992-55023387	+	2	3	1023	340	cyto	38226.4	5.19	33.19
BnABH594	ZS11C05G062520	GWHPANRE090819	chrC05:55331139-55333028	-	1	2	1044	347	cyto	38679.7	5.6	40.62
BnABH595	ZS11C06G002890	GWHPANRE091181	chrC06:2405117-2406161	-	2	3	390	129	cyto	14468.9	6.57	36.94
BnABH596	ZS11C06G002970	GWHPANRE091188	chrC06:2447248-2449364	-	2	3	630	209	mito	23584.4	8.83	28.5
BnABH597	ZS11C06G002980	GWHPANRE091189	chrC06:2563601-2563933	-	0	1	336	111	chlo	12497.9	4.97	50.74
BnABH598	ZS11C06G003010	GWHPANRE091192	chrC06:2603657-2605784	-	2	3	987	328	cyto	36884	5.8	31.38
BnABH599	ZS11C06G003040	GWHPANRE091195	chrC06:2627915-2630040	-	3	4	975	324	cyto	36445.5	5.94	30.98
BnABH600	ZS11C06G003050	GWHPANRE091196	chrC06:2651972-2654097	-	3	4	786	261	cyto	29113.6	7.08	23.34
BnABH601	ZS11C06G003080	GWHPANRE091199	chrC06:2688675-2690803	-	2	3	987	328	cyto	36884	5.8	31.38
BnABH602	ZS11C06G003090	GWHPANRE091200	chrC06:2703774-2706252	+	5	6	1842	613	plas	68140.8	9.31	39.38
BnABH603	ZS11C06G004710	GWHPANRE091374	chrC06:4247619-4249421	-	0	1	1554	517	chlo	58695.5	5.97	46.39
BnABH604	ZS11C06G005820	GWHPANRE091505	chrC06:5367741-5372101	-	10	11	2307	768	chlo	87233.3	5.98	42.73
BnABH605	ZS11C06G006830	GWHPANRE091607	chrC06:6181924-6182974	-	0	1	969	322	cyto	35640.1	5.31	42.01
BnABH606	ZS11C06G006840	GWHPANRE091608	chrC06:6193469-6201462	-	1	2	2109	702	cyto	77257.6	5.45	40.08
BnABH607	ZS11C06G009830	GWHPANRE091936	chrC06:9533871-9536970	+	3	2	234	77	cyto	8647.21	9.1	27.94
BnABH608	ZS11C06G009870	GWHPANRE091941	chrC06:9562546-9564053	-	3	4	912	303	cyto	35096.4	8.81	27.11
BnABH609	ZS11C06G009880	GWHPANRE091942	chrC06:9568532-9570840	-	1	2	261	86	extr	9910.49	8.6	34.56
BnABH610	ZS11C06G009950	GWHPANRE091949	chrC06:9699891-9701078	+	2	3	489	162	cyto	19250.1	5.85	30.4
BnABH611	ZS11C06G011810	GWHPANRE092140	chrC06:14396726-14398068	+	2	3	933	310	chlo	34007.2	5.24	33.96
BnABH612	ZS11C06G012370	GWHPANRE092202	chrC06:15336326-15339867	-	13	14	1605	534	nucl	60228.9	8.87	42.03
BnABH613	ZS11C06G012760	GWHPANRE092259	chrC06:16023738-16027517	-	4	5	1041	346	nucl	38900.5	8.61	45.79
BnABH614	ZS11C06G015350	GWHPANRE092557	chrC06:18765004-18768364	-	10	10	1131	376	chlo	41649.2	6.27	47.34
BnABH615	ZS11C06G015580	GWHPANRE092582	chrC06:18894194-18897691	-	8	9	768	255	nucl	27573.1	7.12	45.95
BnABH616	ZS11C06G015640	GWHPANRE092590	chrC06:18951481-18953264	+	2	3	795	264	chlo	29830.7	9.13	29.28
BnABH617	ZS11C06G018460	GWHPANRE092901	chrC06:21444847-21449332	-	15	16	2409	802	pero	88298.3	5.62	40.99
BnABH618	ZS11C06G019540	GWHPANRE093029	chrC06:22762330-22764959	+	4	5	1029	342	nucl	38184.5	9.15	36.78
BnABH619	ZS11C06G019600	GWHPANRE093035	chrC06:22795161-22798086	-	10	8	1029	342	chlo	38135.7	7.08	49.58
BnABH620	ZS11C06G019660	GWHPANRE093042	chrC06:22875002-22877323	+	5	6	1104	367	chlo	40002.3	7.72	35.08
BnABH621	ZS11C06G021040	GWHPANRE093195	chrC06:24720104-24724012	-	12	13	2049	682	chlo	77111.9	6.96	44.45
BnABH622	ZS11C06G021740	GWHPANRE093267	chrC06:25501260-25503931	-	6	6	693	230	cyto	25021	7.64	48.12
BnABH623	ZS11C06G021800	GWHPANRE093276	chrC06:25523482-25527228	+	3	4	1428	475	plas	54733.5	9.35	29.99
BnABH624	ZS11C06G027840	GWHPANRE093960	chrC06:30999237-31013936	+	19	19	1911	636	cyto	70407.3	5.29	41.3
BnABH625	ZS11C06G028770	GWHPANRE094064	chrC06:31657223-31659731	+	9	10	1524	507	chlo	56700.4	8.14	50.74
BnABH626	ZS11C06G029760	GWHPANRE094167	chrC06:32461143-32463092	+	1	2	1077	358	cyto	40372.1	7.13	45.44
BnABH627	ZS11C06G034760	GWHPANRE094723	chrC06:36295502-36299553	-	7	8	2118	705	plas	79899	7.72	56.37
BnABH628	ZS11C06G035060	GWHPANRE094756	chrC06:36488918-36492535	-	6	7	1389	462	chlo	50751.6	9.53	47.53
BnABH629	ZS11C06G035770	GWHPANRE094838	chrC06:36964366-36965803	-	3	4	1008	335	plas	38293.3	6.37	42.68
BnABH630	ZS11C06G035780	GWHPANRE094839	chrC06:36978010-36979448	-	3	4	1008	335	plas	38293.3	6.37	42.68
BnABH631	ZS11C06G038230	GWHPANRE095102	chrC06:39128149-39129423	-	0	1	990	329	cyto	36601.2	6.23	39.17
BnABH632	ZS11C06G043050	GWHPANRE095647	chrC06:43083518-43088960	+	2	3	1506	501	cyto	55833.4	6.36	39.92
BnABH633	ZS11C06G043560	GWHPANRE095705	chrC06:43442070-43445492	-	8	9	2319	772	chlo	87029.9	5.42	43.47
BnABH634	ZS11C06G047870	GWHPANRE096199	chrC06:46669354-46672424	+	6	7	1224	407	chlo	44985	8.7	38.17
BnABH635	ZS11C06G048160	GWHPANRE096233	chrC06:46807736-46813199	+	15	15	2604	867	chlo	94574.6	6.11	46.45
BnABH636	ZS11C06G048280	GWHPANRE096246	chrC06:46876518-46880511	+	8	9	2112	703	plas	80044.4	8.82	52.36
BnABH637	ZS11C06G048680	GWHPANRE096288	chrC06:47109145-47111094	+	1	2	1083	360	vacu	40428	6.5	45.17
BnABH638	ZS11C06G050320	GWHPANRE096490	chrC06:47974851-47980614	+	14	12	2421	806	chlo	90283.9	5.64	47.41
BnABH639	ZS11C06G052200	GWHPANRE096722	chrC06:49109416-49116387	-	7	7	1443	480	cyto	54722.1	6.31	36.33
BnABH640	ZS11C07G009850	GWHPANRE098005	chrC07:12017325-12024027	-	8	8	1167	388	vacu	43759.2	5.17	42.46
BnABH641	ZS11C07G013770	GWHPANRE098436	chrC07:19224451-19226781	+	1	2	822	273	nucl	30189.9	5.28	35.63
BnABH642	ZS11C07G014560	GWHPANRE098516	chrC07:20355838-20356664	+	1	2	603	200	nucl	22995.3	7.82	64.86
BnABH643	ZS11C07G015400	GWHPANRE098605	chrC07:21474532-21476524	-	7	7	759	252	cysk	27392.3	4.98	31.39
BnABH644	ZS11C07G015440	GWHPANRE098612	chrC07:21508336-21511379	+	7	7	720	239	cyto	26272	6.25	27.67
BnABH645	ZS11C07G015450	GWHPANRE098613	chrC07:21510235-21515402	-	12	12	1596	531	nucl	58526.3	4.89	54.31
BnABH646	ZS11C07G017050	GWHPANRE098799	chrC07:23124603-23126491	+	0	1	1593	530	mito	60736.9	9.88	44.43
BnABH647	ZS11C07G018330	GWHPANRE098944	chrC07:24470541-24477597	-	13	14	1704	567	mito	63241.6	8.27	43.55
BnABH648	ZS11C07G019590	GWHPANRE099075	chrC07:25570062-25572039	-	1	2	1329	442	vacu	49146.3	8.19	37.52
BnABH649	ZS11C07G020820	GWHPANRE099215	chrC07:26708602-26708930	+	1	2	279	92	nucl	10513.8	9.51	42.55
BnABH650	ZS11C07G021120	GWHPANRE099246	chrC07:26983895-26987628	-	8	9	1383	460	chlo	51717.8	9.47	45.24
BnABH651	ZS11C07G032970	GWHPANRE100566	chrC07:38339006-38354253	+	19	19	2244	747	chlo	82985.9	6.04	46.85
BnABH652	ZS11C07G034970	GWHPANRE100796	chrC07:39961445-39962026	-	2	3	315	104	chlo	11308	8.34	28.22
BnABH653	ZS11C07G035910	GWHPANRE100904	chrC07:40695649-40698122	+	6	7	1611	536	cyto	59414.3	6.24	47.48
BnABH654	ZS11C07G037740	GWHPANRE101113	chrC07:42303463-42308079	+	12	13	2103	700	chlo	78189.1	6.23	46.98
BnABH655	ZS11C07G037750	GWHPANRE101114	chrC07:42308097-42312174	+	13	14	2103	700	chlo	79146.4	7.96	50.33
BnABH656	ZS11C07G038230	GWHPANRE101166	chrC07:42587726-42599533	+	18	18	3285	1094	plas	120888	8.76	43.59
BnABH657	ZS11C07G040060	GWHPANRE101377	chrC07:43989969-43992287	+	3	4	1161	386	chlo	42417.6	9.54	52.41
BnABH658	ZS11C07G040340	GWHPANRE101408	chrC07:44221990-44225694	+	5	6	1149	382	nucl	42653.5	9	40.13
BnABH659	ZS11C07G045440	GWHPANRE101998	chrC07:47488030-47493316	-	8	9	1335	444	nucl	50103.2	9.36	54.48
BnABH660	ZS11C07G046020	GWHPANRE102064	chrC07:47795359-47796708	+	0	1	1008	335	cyto	37843.1	7.67	43.72
BnABH661	ZS11C07G047850	GWHPANRE102260	chrC07:48996482-48997993	-	2	3	804	267	chlo	30246.6	5.58	50.34
BnABH662	ZS11C07G048110	GWHPANRE102288	chrC07:49208142-49211593	-	10	11	1692	563	cyto	64015.8	5.72	33.43
BnABH663	ZS11C07G048880	GWHPANRE102375	chrC07:49606894-49611700	+	1	2	1650	549	E.R.	62204.2	5.11	48.55
BnABH664	ZS11C07G049540	GWHPANRE102447	chrC07:50035755-50037539	-	2	3	984	327	cyto	37669.2	6.39	33.05
BnABH665	ZS11C07G049570	GWHPANRE102450	chrC07:50101115-50103133	+	2	3	1086	361	chlo	40934.7	6.01	35.88
BnABH666	ZS11C07G049640	GWHPANRE102457	chrC07:50162954-50167066	-	6	7	1950	649	vacu	71249	5.74	58.05
BnABH667	ZS11C07G050140	GWHPANRE102515	chrC07:50437713-50438985	-	2	3	786	261	cysk	28948.2	5.51	47.26
BnABH668	ZS11C07G050240	GWHPANRE102527	chrC07:50491591-50493624	+	0	1	1533	510	chlo	56916.6	9.16	46.51
BnABH669	ZS11C07G050650	GWHPANRE102574	chrC07:50660234-50663440	-	10	10	1410	469	nucl	52179.4	5.36	45.61
BnABH670	ZS11C07G051630	GWHPANRE102685	chrC07:51305196-51308770	-	3	4	1302	433	nucl	49414.8	6.2	42.82
BnABH671	ZS11C07G052380	GWHPANRE102774	chrC07:51846759-51851784	-	17	17	2526	841	chlo	95407.6	5.2	33.26
BnABH672	ZS11C07G053470	GWHPANRE102891	chrC07:52699063-52705840	-	17	17	2208	735	chlo	80831.3	5.52	55.18
BnABH673	ZS11C07G054930	GWHPANRE103064	chrC07:53708431-53710794	+	7	8	1203	400	nucl	44704.5	9.07	41.02
BnABH674	ZS11C07G055320	GWHPANRE103110	chrC07:53884068-53887142	-	7	7	1665	554	nucl	64448.8	9.36	52.32
BnABH675	ZS11C07G055670	GWHPANRE103153	chrC07:54055824-54059006	-	12	13	2064	687	chlo	77987.9	6.88	43.49
BnABH676	ZS11C07G059420	GWHPANRE103589	chrC07:56355998-56358503	-	4	5	885	294	cyto	33670.7	9.21	44.85
BnABH677	ZS11C07G060460	GWHPANRE103717	chrC07:56951681-56954098	+	4	5	924	307	nucl	34836.3	6.55	53.87
BnABH678	ZS11C07G062250	GWHPANRE103920	chrC07:57886702-57890060	+	12	11	1416	471	chlo	52826.9	6.21	38.37
BnABH679	ZS11C07G062680	GWHPANRE103965	chrC07:58162377-58163792	+	2	3	774	257	chlo	28912.4	5.48	36.67
BnABH680	ZS11C07G062970	GWHPANRE103996	chrC07:58308299-58309865	-	1	2	816	271	cyto	29845.9	4.66	49.22
BnABH681	ZS11C07G063340	GWHPANRE104039	chrC07:58540698-58542465	-	4	4	978	325	mito	37088.2	8.91	42.94
BnABH682	ZS11C08G000150	GWHPANRE104175	chrC08:191758-194587	-	2	3	2028	675	nucl	74686.6	5.44	60.48
BnABH683	ZS11C08G002090	GWHPANRE104389	chrC08:1645395-1656275	+	27	28	5397	1798	plas	199941	6.59	43.02
BnABH684	ZS11C08G002300	GWHPANRE104415	chrC08:1744046-1746214	-	2	3	1227	408	cyto	46418	8.79	37.32
BnABH685	ZS11C08G003580	GWHPANRE104556	chrC08:2560098-2561482	+	4	4	996	331	nucl	37882.6	6.04	50.56
BnABH686	ZS11C08G003890	GWHPANRE104587	chrC08:2835827-2837028	-	0	1	1146	381	chlo	42279.2	6.71	41.26
BnABH687	ZS11C08G006880	GWHPANRE104913	chrC08:6692887-6693210	-	0	1	324	107	cyto	12448.1	4.69	34.56
BnABH688	ZS11C08G006890	GWHPANRE104914	chrC08:6693250-6693595	-	1	2	264	87	nucl	10095.5	9.1	42.95
BnABH689	ZS11C08G006930	GWHPANRE104918	chrC08:6731865-6733694	-	1	2	636	211	cyto	23118.2	5.54	33.46
BnABH690	ZS11C08G007730	GWHPANRE105002	chrC08:7651319-7657317	-	6	6	1509	502	vacu	57703.8	9.17	29.92
BnABH691	ZS11C08G010380	GWHPANRE105289	chrC08:12340117-12343773	-	11	12	2211	736	chlo	83105.4	8.4	35.78
BnABH692	ZS11C08G011830	GWHPANRE105439	chrC08:16306577-16312462	-	11	12	3807	1268	plas	144868	8.13	42.65
BnABH693	ZS11C08G012060	GWHPANRE105464	chrC08:16411422-16414905	-	6	5	1041	346	nucl	38990	9.25	40.73
BnABH694	ZS11C08G016080	GWHPANRE105942	chrC08:21169516-21174362	+	15	16	2463	820	chlo	90237.2	6.39	47.16
BnABH695	ZS11C08G017350	GWHPANRE106080	chrC08:22660311-22662912	-	2	3	978	325	cyto	36954.9	6.6	39.8
BnABH696	ZS11C08G018070	GWHPANRE106158	chrC08:23296821-23298557	-	2	3	792	263	cyto	29430.6	5.32	47.04
BnABH697	ZS11C08G018630	GWHPANRE106217	chrC08:23834691-23838538	+	12	13	1536	511	nucl	57043.7	5.82	54.57
BnABH698	ZS11C08G019090	GWHPANRE106275	chrC08:24239151-24240818	-	7	8	897	298	vacu	32754.5	5.15	31.86
BnABH699	ZS11C08G020170	GWHPANRE106396	chrC08:25073292-25074662	+	4	5	708	235	cyto	26561.7	5.13	35.07
BnABH700	ZS11C08G024780	GWHPANRE106894	chrC08:28947789-28950367	-	9	10	1143	380	nucl	42880.8	9	50.56
BnABH701	ZS11C08G025420	GWHPANRE106974	chrC08:29472107-29473480	+	0	1	966	321	nucl	35877.2	5.48	34.22
BnABH702	ZS11C08G029220	GWHPANRE107407	chrC08:31862767-31864510	+	3	4	999	332	cyto	37744	8.9	26.59
BnABH703	ZS11C08G029830	GWHPANRE107483	chrC08:32234553-32237595	-	6	7	1218	405	chlo	44400.2	9.4	33.06
BnABH704	ZS11C08G029870	GWHPANRE107487	chrC08:32253996-32262322	+	29	29	3483	1160	plas	130986	6.4	46.69
BnABH705	ZS11C08G030450	GWHPANRE107552	chrC08:32607723-32610888	+	3	3	1308	435	chlo	48457.7	6.21	49.41
BnABH706	ZS11C08G034110	GWHPANRE107980	chrC08:35357754-35360286	-	2	3	1803	600	nucl	68726.1	6.68	43.74
BnABH707	ZS11C08G034440	GWHPANRE108016	chrC08:35690708-35697698	-	4	5	1122	373	cyto	41980.7	6.06	44.66
BnABH708	ZS11C08G035080	GWHPANRE108085	chrC08:36262655-36265584	+	5	5	1416	471	plas	54041.8	5.98	62.18
BnABH709	ZS11C08G037140	GWHPANRE108310	chrC08:38116744-38118843	-	7	8	1230	409	mito	45011.4	8.29	52.34
BnABH710	ZS11C08G037450	GWHPANRE108346	chrC08:38309534-38318945	-	2	3	762	253	nucl	28729.8	5.76	36.55
BnABH711	ZS11C08G038680	GWHPANRE108487	chrC08:39061360-39067141	+	1	2	1647	548	nucl	61767.1	6.49	47.35
BnABH712	ZS11C08G038710	GWHPANRE108490	chrC08:39077420-39079011	+	1	2	1314	437	nucl	50258.3	8.78	47.49
BnABH713	ZS11C08G038920	GWHPANRE108512	chrC08:39231538-39233382	+	4	5	996	331	mito	36930.5	6.52	51.21
BnABH714	ZS11C08G041630	GWHPANRE108821	chrC08:40994903-40997278	+	6	7	915	304	cyto	34570.8	6.38	25.98
BnABH715	ZS11C08G047870	GWHPANRE109553	chrC08:44922467-44924864	-	3	4	1896	631	nucl	70695.2	8.61	49.41
BnABH716	ZS11C08G048090	GWHPANRE109575	chrC08:45040713-45061853	-	31	32	6576	2191	cyto	242620	9.23	45.3
BnABH717	ZS11C08G048200	GWHPANRE109588	chrC08:45123876-45126008	+	1	2	1077	358	cyto	40139.4	6.22	43.57
BnABH718	ZS11C08G049690	GWHPANRE109774	chrC08:46000292-46001494	+	4	5	885	294	cyto	33435.4	8.94	41.52
BnABH719	ZS11C08G050140	GWHPANRE109825	chrC08:46304009-46306494	+	2	3	792	263	cyto	29470.8	5.29	34.13
BnABH720	ZS11C08G050240	GWHPANRE109836	chrC08:46369313-46369857	-	1	2	474	157	chlo	17975.4	7.9	58.23
BnABH721	ZS11C08G052780	GWHPANRE110122	chrC08:47772429-47776227	+	11	10	1056	351	chlo	39100.2	6.23	57.15
BnABH722	ZS11C08G053040	GWHPANRE110151	chrC08:47924956-47929940	-	4	5	1722	573	nucl	63370.8	8.67	43.86
BnABH723	ZS11C08G053640	GWHPANRE110214	chrC08:48305691-48311145	-	13	14	2784	927	pero	105027	5.88	58.96
BnABH724	ZS11C08G057920	GWHPANRE110714	chrC08:50758898-50763994	-	14	14	2412	803	chlo	92051.8	8.97	42.6
BnABH725	ZS11C08G060720	GWHPANRE111031	chrC08:52428269-52433331	+	15	15	1926	641	vacu	72544.6	5.82	37.68
BnABH726	ZS11C08G061300	GWHPANRE111096	chrC08:52710017-52713094	+	2	3	2040	679	chlo	75215.1	5.62	55.73
BnABH727	ZS11C09G001830	GWHPANRE111423	chrC09:1253822-1261732	+	6	7	1893	630	cyto	71426.7	5.86	39.06
BnABH728	ZS11C09G006150	GWHPANRE111933	chrC09:3900725-3903972	+	12	12	1086	361	cyto	40749.2	5.4	48.86
BnABH729	ZS11C09G006650	GWHPANRE111994	chrC09:4312056-4315243	+	3	3	2220	739	chlo	82984.4	5.67	41.65
BnABH730	ZS11C09G006670	GWHPANRE111998	chrC09:4328631-4329988	-	1	2	969	322	nucl	36318.9	8.17	26.26
BnABH731	ZS11C09G007000	GWHPANRE112041	chrC09:4546098-4547564	+	0	1	1008	335	cyto	37723.9	7.09	43.93
BnABH732	ZS11C09G007760	GWHPANRE112127	chrC09:5003496-5004870	-	0	1	987	328	chlo	35876.6	5.29	44.49
BnABH733	ZS11C09G010520	GWHPANRE112425	chrC09:6858726-6860649	+	3	4	1440	479	cyto	56043.8	6.01	46.81
BnABH734	ZS11C09G010560	GWHPANRE112431	chrC09:6873917-6877393	+	10	11	2379	792	chlo	90736.8	6.14	51.58
BnABH735	ZS11C09G013020	GWHPANRE112721	chrC09:8782211-8784490	+	9	10	1539	512	E.R.	58043.9	8.11	39.71
BnABH736	ZS11C09G013030	GWHPANRE112722	chrC09:8806201-8813476	+	19	19	4188	1395	nucl	153119	5.2	49.03
BnABH737	ZS11C09G016470	GWHPANRE113128	chrC09:11868061-11870723	-	3	4	1410	469	plas	53339.6	9.31	47.74
BnABH738	ZS11C09G022080	GWHPANRE113742	chrC09:17240231-17245451	+	14	14	2454	817	cyto	93936	9.49	45
BnABH739	ZS11C09G022100	GWHPANRE113744	chrC09:17249820-17250630	+	2	3	309	102	nucl	11813.6	7.9	39.52
BnABH740	ZS11C09G023600	GWHPANRE113903	chrC09:18910351-18923938	+	50	50	6594	2197	chlo	248165	8.77	44.95
BnABH741	ZS11C09G024620	GWHPANRE114018	chrC09:19617480-19621251	-	5	6	1410	469	chlo	54928.2	6.84	41.24
BnABH742	ZS11C09G025130	GWHPANRE114071	chrC09:20085126-20087040	+	1	2	1002	333	chlo	36761.2	5.94	46.74
BnABH743	ZS11C09G028610	GWHPANRE114456	chrC09:23294910-23296952	+	4	5	801	266	vacu	29647.5	9.31	36.81
BnABH744	ZS11C09G029180	GWHPANRE114529	chrC09:23888349-23888936	-	2	3	387	128	extr	14393.8	8.46	70.56
BnABH745	ZS11C09G035040	GWHPANRE115183	chrC09:29640797-29643277	+	4	3	1071	356	cysk	39737.5	8.29	36.09
BnABH746	ZS11C09G036060	GWHPANRE115300	chrC09:30702609-30706979	+	4	5	1065	354	nucl	39172	9.16	53.38
BnABH747	ZS11C09G038480	GWHPANRE115573	chrC09:36164126-36167958	+	13	14	1764	587	chlo	65819.5	7.37	41.6
BnABH748	ZS11C09G039470	GWHPANRE115681	chrC09:37869437-37870258	+	0	1	822	273	chlo	30094.6	9.39	41.85
BnABH749	ZS11C09G040410	GWHPANRE115781	chrC09:38974038-38976751	+	10	10	1062	353	cyto	39352.3	5.37	51.51
BnABH750	ZS11C09G043210	GWHPANRE116077	chrC09:42422362-42427133	-	13	14	1446	481	nucl	53668.2	6.73	34.67
BnABH751	ZS11C09G047810	GWHPANRE116609	chrC09:47318812-47319613	-	3	4	390	129	mito	14960.8	5.49	57.11
BnABH752	ZS11C09G048680	GWHPANRE116714	chrC09:48088819-48089400	+	2	3	372	123	extr	13991.4	9.07	65.04
BnABH753	ZS11C09G049080	GWHPANRE116760	chrC09:48454591-48457689	+	8	9	1041	346	chlo	38485.9	6.26	50.35
BnABH754	ZS11C09G055120	GWHPANRE117428	chrC09:53870900-53874234	+	4	4	1023	340	chlo	38929.9	6.19	36.68
BnABH755	ZS11C09G056580	GWHPANRE117600	chrC09:55106500-55114727	+	10	11	2013	670	chlo	75584.3	8.79	58.62
BnABH756	ZS11C09G057250	GWHPANRE117673	chrC09:55532440-55534491	+	7	8	1128	375	chlo	41400.5	5.73	41.54
BnABH757	ZS11C09G057930	GWHPANRE117749	chrC09:56033648-56034151	-	0	1	504	167	cyto	18746.7	8.38	41.1
BnABH758	ZS11C09G057940	GWHPANRE117750	chrC09:56034176-56034649	-	0	1	474	157	nucl	17315.6	5.34	32.84
BnABH759	ZS11C09G058190	GWHPANRE117775	chrC09:56224744-56226330	+	4	5	483	160	chlo	17307	5.6	62.72
BnABH760	ZS11C09G058390	GWHPANRE117801	chrC09:56389273-56391711	-	10	9	1071	356	chlo	37954.7	5.6	35.62
BnABH761	ZS11C09G058770	GWHPANRE117839	chrC09:56702446-56713933	-	32	32	2973	990	vacu	112482	5.61	42.51
BnABH762	ZS11C09G059950	GWHPANRE117980	chrC09:57724425-57728924	+	15	15	2412	803	nucl	90549.3	8.82	43.36
BnABH763	ZS11C09G059990	GWHPANRE117984	chrC09:57741915-57743499	-	3	4	1176	391	plas	44320.3	8.4	39.24
BnABH764	ZS11C09G060780	GWHPANRE118075	chrC09:58290589-58299439	-	10	11	5394	1797	plas	195798	5.09	44.67
BnABH765	ZS11C09G061360	GWHPANRE118139	chrC09:58667496-58669635	-	7	8	1251	416	chlo	47048.5	7.6	44.68
BnABH766	ZS11C09G061420	GWHPANRE118146	chrC09:58725741-58727349	+	0	1	1002	333	nucl	36705.9	8.93	35.54
BnABH767	ZS11C09G062560	GWHPANRE118269	chrC09:59493356-59503141	-	9	10	3456	1151	nucl	130639	9.09	48
BnABH768	ZS11C09G063020	GWHPANRE118327	chrC09:59854564-59857169	+	4	5	1113	370	nucl	42333	8.73	57.03
BnABH769	ZS11C09G063110	GWHPANRE118336	chrC09:59908447-59911569	-	2	3	1389	462	chlo	51121.2	7.65	51.09
BnABH770	ZS11C09G063190	GWHPANRE118344	chrC09:59948327-59964846	+	20	21	6954	2317	plas	255379	8.71	41.39
BnABH771	ZS11C09G063630	GWHPANRE118394	chrC09:60238464-60242955	-	5	6	2004	667	cyto	73946.2	5.98	35.89
BnABH772	ZS11C09G064930	GWHPANRE118555	chrC09:61009256-61010859	+	6	7	876	291	cyto	33251.5	8.6	40.24
BnABH773	ZS11C09G065180	GWHPANRE118587	chrC09:61127486-61129703	-	6	7	1173	390	cyto	43344	8.92	52.77
BnABH774	ZS11C09G066790	GWHPANRE118778	chrC09:62051189-62053894	-	2	3	765	254	chlo	28990.3	5.62	47.05
BnABH775	ZS11C09G067620	GWHPANRE118879	chrC09:62545642-62546799	-	2	3	939	312	chlo	35659.3	7.61	36.82
BnABH776	ZS11C09G069570	GWHPANRE119099	chrC09:63608146-63612459	+	1	2	999	332	nucl	36899.9	5.71	45.87
BnABH777	ZS11C09G072770	GWHPANRE119476	chrC09:65541375-65545281	-	7	6	1584	527	chlo	59759.5	6.67	48.36

## Sheet: Table S2
Table S2. Classification of the ABH genes according to the phylogenetic tree.
B. napus.		A. thaliana
Clade	Gene Name	Clade	Gene Name
C1	BnABH24	C1	AT1G11090.1
	BnABH42		AT1G26120.1
	BnABH46		AT1G52760.1
	BnABH47		AT1G77420.1
	BnABH48		AT2G39400.1
	BnABH65		AT2G39410.2
	BnABH100		AT2G39420.1
	BnABH102		AT2G47630.1
	BnABH138		AT3G02410.1
	BnABH140		AT3G55180.1
	BnABH144		AT3G55190.1
	BnABH162		AT3G62860.1
	BnABH165		AT4G13550.2
	BnABH178		AT4G14570.1
	BnABH195		AT5G14980.1
	BnABH196		AT5G15860.1
	BnABH200		AT5G16120.4
	BnABH208		AT5G19290.1
	BnABH257
	BnABH278
	BnABH289
	BnABH295
	BnABH325
	BnABH331
	BnABH333
	BnABH361
	BnABH367
	BnABH396
	BnABH421
	BnABH422
	BnABH423
	BnABH427
	BnABH445
	BnABH475
	BnABH478
	BnABH503
	BnABH528
	BnABH529
	BnABH531
	BnABH535
	BnABH556
	BnABH560
	BnABH570
	BnABH578
	BnABH595
	BnABH596
	BnABH597
	BnABH598
	BnABH599
	BnABH600
	BnABH601
	BnABH616
	BnABH617
	BnABH694
	BnABH701
	BnABH714
	BnABH716
	BnABH757
	BnABH758
	BnABH765
C2	BnABH8	C2	AT1G09980.1
	BnABH9		AT1G29120.5
	BnABH12		AT1G47780.1
	BnABH13		AT1G47786.1
	BnABH30		AT1G52695.1
	BnABH32		AT1G52700.2
	BnABH33		AT1G54570.1
	BnABH37		AT1G58350.1
	BnABH41		AT1G68890.1
	BnABH45		AT2G03140.12
	BnABH56		AT2G18080.1
	BnABH61		AT2G18100.1
	BnABH66		AT2G24280.1
	BnABH72		AT2G44970.1
	BnABH73		AT2G47390.1
	BnABH78		AT3G02030.2
	BnABH79		AT3G14075.1
	BnABH93		AT3G15650.2
	BnABH94		AT3G23570.1
	BnABH111		AT3G23600.1
	BnABH118		AT3G26820.1
	BnABH120		AT3G26840.1
	BnABH132		AT4G16070.3
	BnABH150		AT4G36190.1
	BnABH156		AT4G36195.1
	BnABH164		AT4G36210.3
	BnABH166		AT5G17670.1
	BnABH172		AT5G19630.1
	BnABH179		AT5G20060.1
	BnABH184		AT5G22860.1
	BnABH202		AT5G25770.3
	BnABH207		AT5G38520.2
	BnABH224		AT5G41120.3
	BnABH233		AT5G41130.3
	BnABH234		AT5G65760.1
	BnABH241
	BnABH242
	BnABH245
	BnABH250
	BnABH251
	BnABH271
	BnABH276
	BnABH288
	BnABH302
	BnABH308
	BnABH309
	BnABH311
	BnABH312
	BnABH341
	BnABH366
	BnABH382
	BnABH385
	BnABH404
	BnABH406
	BnABH407
	BnABH408
	BnABH409
	BnABH414
	BnABH424
	BnABH428
	BnABH429
	BnABH434
	BnABH435
	BnABH436
	BnABH441
	BnABH449
	BnABH455
	BnABH467
	BnABH468
	BnABH470
	BnABH488
	BnABH491
	BnABH492
	BnABH504
	BnABH511
	BnABH513
	BnABH514
	BnABH520
	BnABH533
	BnABH541
	BnABH547
	BnABH558
	BnABH559
	BnABH568
	BnABH569
	BnABH586
	BnABH615
	BnABH620
	BnABH621
	BnABH643
	BnABH644
	BnABH647
	BnABH652
	BnABH654
	BnABH655
	BnABH666
	BnABH678
	BnABH691
	BnABH724
	BnABH728
	BnABH735
	BnABH736
	BnABH738
	BnABH740
	BnABH744
	BnABH752
	BnABH764
C3	BnABH3	C3	AT1G19190.1
	BnABH26		AT1G47480.1
	BnABH60		AT1G49640.1
	BnABH74		AT1G49650.1
	BnABH81		AT1G49660.1
	BnABH82		AT1G68620.1
	BnABH83		AT2G03550.1
	BnABH85		AT2G45600.1
	BnABH90		AT2G45610.1
	BnABH137		AT3G05120.1
	BnABH173		AT3G27320.1
	BnABH181		AT3G48690.1
	BnABH193		AT3G48700.1
	BnABH205		AT3G63010.1
	BnABH212		AT5G06570.3
	BnABH222		AT5G14310.1
	BnABH226		AT5G16080.1
	BnABH227		AT5G23530.1
	BnABH228		AT5G27320.1
	BnABH229		AT5G62180.1
	BnABH235
	BnABH256
	BnABH261
	BnABH262
	BnABH273
	BnABH274
	BnABH291
	BnABH304
	BnABH305
	BnABH334
	BnABH338
	BnABH368
	BnABH372
	BnABH377
	BnABH398
	BnABH399
	BnABH440
	BnABH450
	BnABH458
	BnABH459
	BnABH464
	BnABH494
	BnABH521
	BnABH527
	BnABH567
	BnABH575
	BnABH582
	BnABH594
	BnABH605
	BnABH606
	BnABH626
	BnABH631
	BnABH632
	BnABH642
	BnABH653
	BnABH660
	BnABH686
	BnABH687
	BnABH688
	BnABH689
	BnABH705
	BnABH717
	BnABH720
	BnABH722
	BnABH731
	BnABH732
	BnABH766
	BnABH769
	BnABH776
C4	BnABH27	C4	AT1G05790.3
	BnABH31		AT1G50380.2
	BnABH43		AT1G69020.2
	BnABH71		AT2G15230.1
	BnABH92		AT2G42450.1
	BnABH97		AT3G23540.1
	BnABH108		AT3G48090.1
	BnABH142		AT3G49050.1
	BnABH147		AT4G00500.1
	BnABH168		AT4G14290.1
	BnABH204		AT4G17150.1
	BnABH215		AT5G19050.1
	BnABH217		AT5G24260.1
	BnABH239		AT5G37710.1
	BnABH243		AT5G53050.4
	BnABH263		AT5G66960.1
	BnABH272		AT3G48080.1
	BnABH280
	BnABH287
	BnABH299
	BnABH303
	BnABH307
	BnABH345
	BnABH355
	BnABH362
	BnABH400
	BnABH401
	BnABH405
	BnABH466
	BnABH472
	BnABH484
	BnABH505
	BnABH510
	BnABH516
	BnABH537
	BnABH562
	BnABH604
	BnABH633
	BnABH640
	BnABH645
	BnABH683
	BnABH697
	BnABH706
	BnABH708
	BnABH729
	BnABH734
	BnABH750
	BnABH760
C5	BnABH68	C5	AT1G45201.3
	BnABH80		AT1G56630.1
	BnABH146		AT2G05260.1
	BnABH185		AT3G07400.1
	BnABH237		AT3G14360.1
	BnABH275		AT4G10955.1
	BnABH306		AT5G24180.1
	BnABH313		AT5G24190.1
	BnABH317		AT5G24220.1
	BnABH349		AT5G24230.1
	BnABH350		AT5G42930.1
	BnABH351		AT5G67050.1
	BnABH456		AT1G51300.2
	BnABH526
	BnABH538
	BnABH587
	BnABH608
	BnABH609
	BnABH610
	BnABH659
	BnABH690
	BnABH730
	BnABH733
	BnABH741
	BnABH745
C6	BnABH5	C6	AT1G09280.1
	BnABH22		AT1G15060.1
	BnABH25		AT1G15490.1
	BnABH36		AT1G18360.1
	BnABH57		AT1G18460.1
	BnABH62		AT1G19670.1
	BnABH67		AT1G26360.1
	BnABH69		AT1G33990.1
	BnABH70		AT1G35420.2
	BnABH75		AT1G52440.1
	BnABH76		AT1G52750.1
	BnABH91		AT1G69240.1
	BnABH101		AT1G73480.1
	BnABH103		AT1G73920.1
	BnABH104		AT1G80280.1
	BnABH105		AT2G23550.4
	BnABH107		AT2G23560.1
	BnABH112		AT2G23570.1
	BnABH114		AT2G23580.1
	BnABH115		AT2G23590.1
	BnABH117		AT2G23600.2
	BnABH119		AT2G23610.1
	BnABH126		AT2G23620.1
	BnABH133		AT2G26740.1
	BnABH134		AT2G26750.1
	BnABH149		AT2G41530.1
	BnABH153		AT3G05600.1
	BnABH154		AT3G10840.1
	BnABH155		AT3G10870.1
	BnABH158		AT3G27325.2
	BnABH164		AT3G29770.1
	BnABH183		AT3G50440.1
	BnABH189		AT3G51000.1
	BnABH190		AT3G52570.1
	BnABH191		AT3G61540.1
	BnABH192		AT4G02340.1
	BnABH201		AT4G09900.1
	BnABH206		AT4G10030.1
	BnABH211		AT4G10050.1
	BnABH213		AT4G12230.1
	BnABH231		AT4G15955.3
	BnABH232		AT4G15960.1
	BnABH247		AT4G16690.1
	BnABH249		AT4G22300.1
	BnABH255		AT4G22305.1
	BnABH258		AT4G37140.1
	BnABH259		AT4G37150.1
	BnABH264		AT5G10300.1
	BnABH265		AT5G11650.1
	BnABH266		AT5G14180.1
	BnABH277		AT5G14930.2
	BnABH279		AT5G38360.1
	BnABH290		AT5G43860.1
	BnABH292		AT5G58310.1
	BnABH293
	BnABH301
	BnABH314
	BnABH318
	BnABH319
	BnABH321
	BnABH327
	BnABH330
	BnABH336
	BnABH339
	BnABH340
	BnABH369
	BnABH370
	BnABH374
	BnABH375
	BnABH379
	BnABH395
	BnABH397
	BnABH410
	BnABH437
	BnABH442
	BnABH446
	BnABH447
	BnABH448
	BnABH451
	BnABH452
	BnABH453
	BnABH465
	BnABH476
	BnABH479
	BnABH480
	BnABH481
	BnABH483
	BnABH502
	BnABH515
	BnABH540
	BnABH545
	BnABH546
	BnABH549
	BnABH550
	BnABH551
	BnABH566
	BnABH574
	BnABH576
	BnABH584
	BnABH585
	BnABH590
	BnABH591
	BnABH592
	BnABH593
	BnABH602
	BnABH611
	BnABH613
	BnABH619
	BnABH625
	BnABH627
	BnABH628
	BnABH634
	BnABH635
	BnABH636
	BnABH649
	BnABH650
	BnABH656
	BnABH657
	BnABH661
	BnABH662
	BnABH664
	BnABH665
	BnABH667
	BnABH672
	BnABH679
	BnABH693
	BnABH695
	BnABH696
	BnABH703
	BnABH704
	BnABH710
	BnABH713
	BnABH719
	BnABH723
	BnABH727
	BnABH739
	BnABH742
	BnABH746
	BnABH767
	BnABH770
	BnABH773
	BnABH774
C7	BnABH1	C7	AT1G17430.1
	BnABH2		AT1G52510.1
	BnABH6		AT1G54990.1
	BnABH7		AT1G64670.2
	BnABH10		AT1G72620.1
	BnABH16		AT1G78210.1
	BnABH17		AT2G18360.1
	BnABH28		AT3G03990.1
	BnABH29		AT3G24420.1
	BnABH40		AT4G12830.1
	BnABH50		AT4G24140.1
	BnABH53		AT4G24160.1
	BnABH54		AT4G25290.1
	BnABH86		AT4G33180.1
	BnABH89		AT4G36530.2
	BnABH106		AT4G36610.1
	BnABH127		AT4G37470.1
	BnABH129		AT4G39955.1
	BnABH131		AT5G09430.1
	BnABH135		AT5G13800.3
	BnABH136		AT5G17720.1
	BnABH145		AT5G17780.2
	BnABH151		AT5G19850.1
	BnABH170		AT5G21950.6
	BnABH180		AT5G36210.1
	BnABH194		AT5G41900.1
	BnABH225
	BnABH240
	BnABH253
	BnABH260
	BnABH269
	BnABH270
	BnABH285
	BnABH286
	BnABH294
	BnABH310
	BnABH358
	BnABH360
	BnABH364
	BnABH365
	BnABH376
	BnABH380
	BnABH381
	BnABH383
	BnABH388
	BnABH389
	BnABH402
	BnABH403
	BnABH412
	BnABH416
	BnABH419
	BnABH425
	BnABH432
	BnABH460
	BnABH463
	BnABH482
	BnABH490
	BnABH506
	BnABH507
	BnABH512
	BnABH518
	BnABH536
	BnABH542
	BnABH614
	BnABH623
	BnABH629
	BnABH630
	BnABH639
	BnABH641
	BnABH673
	BnABH675
	BnABH677
	BnABH680
	BnABH681
	BnABH702
	BnABH737
	BnABH756
	BnABH762
	BnABH763
	BnABH775
C8	BnABH11	C8	AT1G04010.1
	BnABH15		AT1G10040.1
	BnABH18		AT1G13610.1
	BnABH19		AT1G13820.1
	BnABH20		AT1G27480.1
	BnABH38		AT1G32190.1
	BnABH49		AT1G66900.1
	BnABH58		AT1G74640.1
	BnABH59		AT2G24320.2
	BnABH63		AT2G32520.2
	BnABH77		AT3G01690.1
	BnABH84		AT3G03310.1
	BnABH110		AT3G12150.1
	BnABH116		AT3G30380.1
	BnABH122		AT3G52430.1
	BnABH125		AT3G60340.1
	BnABH128		AT4G17470.1
	BnABH130		AT4G17480.1
	BnABH143		AT4G17483.1
	BnABH148		AT4G19860.1
	BnABH152		AT4G24380.3
	BnABH157		AT4G24760.1
	BnABH161		AT4G25770.2
	BnABH175		AT4G31020.1
	BnABH182		AT5G14390.1
	BnABH187		AT5G20520.1
	BnABH197		AT5G38220.1
	BnABH198		AT5G39220.1
	BnABH209		AT5G47330.1
	BnABH210		AT5G47340.1
	BnABH230		AT5G47350.1
	BnABH236		AT5G50890.1
	BnABH246		AT5G51180.1
	BnABH248		AT5G65400.2
	BnABH254
	BnABH281
	BnABH283
	BnABH284
	BnABH296
	BnABH315
	BnABH322
	BnABH328
	BnABH329
	BnABH335
	BnABH342
	BnABH344
	BnABH353
	BnABH354
	BnABH359
	BnABH371
	BnABH384
	BnABH387
	BnABH390
	BnABH391
	BnABH392
	BnABH393
	BnABH415
	BnABH420
	BnABH430
	BnABH431
	BnABH438
	BnABH439
	BnABH443
	BnABH454
	BnABH457
	BnABH486
	BnABH487
	BnABH509
	BnABH523
	BnABH534
	BnABH539
	BnABH543
	BnABH544
	BnABH548
	BnABH555
	BnABH561
	BnABH572
	BnABH573
	BnABH581
	BnABH583
	BnABH588
	BnABH618
	BnABH624
	BnABH648
	BnABH651
	BnABH658
	BnABH663
	BnABH669
	BnABH671
	BnABH674
	BnABH676
	BnABH698
	BnABH699
	BnABH700
	BnABH711
	BnABH712
	BnABH718
	BnABH725
	BnABH743
	BnABH748
	BnABH749
	BnABH755
	BnABH768
C9	BnABH4	C9	AT1G02660.1
	BnABH14		AT1G05800.1
	BnABH21		AT1G06250.1
	BnABH23		AT1G06800.1
	BnABH34		AT1G08310.2
	BnABH35		AT1G30370.1
	BnABH39		AT1G34340.1
	BnABH51		AT1G51440.1
	BnABH55		AT1G74280.1
	BnABH95		AT1G74290.1
	BnABH98		AT1G74300.1
	BnABH99		AT2G14260.1
	BnABH109		AT2G30550.2
	BnABH113		AT2G31100.1
	BnABH121		AT2G31690.1
	BnABH123		AT2G36290.1
	BnABH124		AT2G42690.1
	BnABH139		AT2G44810.2
	BnABH141		AT3G03230.1
	BnABH159		AT3G03240.1
	BnABH160		AT3G09690.1
	BnABH163		AT3G11620.1
	BnABH169		AT3G44510.2
	BnABH171		AT3G44830.1
	BnABH174		AT3G48410.2
	BnABH176		AT3G50790.1
	BnABH177		AT3G54240.1
	BnABH186		AT3G61680.1
	BnABH188		AT3G62590.1
	BnABH199		AT4G16820.1
	BnABH203		AT4G18550.2
	BnABH216		AT5G02970.1
	BnABH219		AT5G13640.1
	BnABH221		AT5G22460.1
	BnABH223		AT5G41850.1
	BnABH244		AT5G49950.1
	BnABH252
	BnABH267
	BnABH282
	BnABH297
	BnABH298
	BnABH300
	BnABH316
	BnABH320
	BnABH324
	BnABH326
	BnABH332
	BnABH343
	BnABH346
	BnABH347
	BnABH348
	BnABH352
	BnABH357
	BnABH373
	BnABH378
	BnABH386
	BnABH394
	BnABH411
	BnABH413
	BnABH418
	BnABH433
	BnABH469
	BnABH473
	BnABH474
	BnABH477
	BnABH485
	BnABH489
	BnABH493
	BnABH495
	BnABH497
	BnABH498
	BnABH508
	BnABH517
	BnABH519
	BnABH522
	BnABH524
	BnABH525
	BnABH530
	BnABH532
	BnABH552
	BnABH553
	BnABH554
	BnABH557
	BnABH563
	BnABH564
	BnABH565
	BnABH579
	BnABH580
	BnABH589
	BnABH603
	BnABH612
	BnABH622
	BnABH637
	BnABH646
	BnABH668
	BnABH670
	BnABH682
	BnABH684
	BnABH685
	BnABH692
	BnABH707
	BnABH709
	BnABH715
	BnABH726
	BnABH747
	BnABH751
	BnABH754
	BnABH771
	BnABH777
C10	BnABH44	C10	AT1G20380.1
	BnABH52		AT1G29840.1
	BnABH64		AT1G76140.1
	BnABH87		AT2G19550.1
	BnABH88		AT2G19620.1
	BnABH96		AT3G47560.4
	BnABH214		AT3G47590.1
	BnABH218		AT5G11790.1
	BnABH220		AT5G11910.4
	BnABH238		AT5G18630.1
	BnABH268		AT5G18640.2
	BnABH323		AT5G56750.1
	BnABH337
	BnABH356
	BnABH363
	BnABH417
	BnABH426
	BnABH444
	BnABH461
	BnABH462
	BnABH471
	BnABH496
	BnABH499
	BnABH500
	BnABH501
	BnABH571
	BnABH577
	BnABH607
	BnABH638
	BnABH721
	BnABH753
	BnABH759
	BnABH761
	BnABH772

## Sheet: Table S3
Table S3. Interspecies collinear gene pairs.
Gene1 ID	Gene2 ID	Gene2 Name
AT1G02660.1	ZS11A08G033530	BnABH300
AT1G02660.1	ZS11A09G062280	BnABH343
AT1G02660.1	ZS11C08G000150	BnABH682
AT1G02660.1	ZS11C08G061300	BnABH726
AT1G04010.1	ZS11A09G061650	BnABH342
AT1G04010.1	ZS11A10G002450	BnABH344
AT1G04010.1	ZS11C05G002270	BnABH561
AT1G04010.1	ZS11C08G060720	BnABH725
AT1G05790.3	ZS11A08G032340	BnABH299
AT1G05790.3	ZS11C05G003880	BnABH562
AT1G05790.3	ZS11C08G002090	BnABH683
AT1G05800.1	ZS11A03G015670	BnABH99
AT1G05800.1	ZS11A05G012620	BnABH176
AT1G05800.1	ZS11A10G004350	BnABH346
AT1G05800.1	ZS11C03G018720	BnABH474
AT1G05800.1	ZS11C04G017580	BnABH524
AT1G05800.1	ZS11C05G003890	BnABH563
AT1G06250.1	ZS11A03G015280	BnABH98
AT1G06250.1	ZS11A05G013340	BnABH177
AT1G06250.1	ZS11A08G032170	BnABH298
AT1G06250.1	ZS11A10G004740	BnABH347
AT1G06250.1	ZS11C03G018290	BnABH473
AT1G06250.1	ZS11C04G018790	BnABH525
AT1G06250.1	ZS11C05G004300	BnABH564
AT1G06250.1	ZS11C08G002300	BnABH684
AT1G06800.1	ZS11A04G021560	BnABH160
AT1G06800.1	ZS11A10G005200	BnABH348
AT1G06800.1	ZS11C04G060410	BnABH554
AT1G06800.1	ZS11C05G004690	BnABH565
AT1G08310.2	ZS11A04G019580	BnABH159
AT1G08310.2	ZS11A08G031470	BnABH297
AT1G08310.2	ZS11A10G018050	BnABH357
AT1G08310.2	ZS11C04G057890	BnABH552
AT1G08310.2	ZS11C08G003580	BnABH685
AT1G08730.1	ZS11A09G018260	BnABH312
AT1G08730.1	ZS11C09G023600	BnABH739
AT1G09280.1	ZS11A06G005850	BnABH206
AT1G09280.1	ZS11C05G006800	BnABH566
AT1G09980.3	ZS11A06G006530	BnABH207
AT1G09980.3	ZS11A09G017150	BnABH311
AT1G09980.3	ZS11A09G059560	BnABH341
AT1G09980.3	ZS11C05G007610	BnABH568
AT1G09980.3	ZS11C08G057920	BnABH724
AT1G09980.3	ZS11C09G022080	BnABH738
AT1G10040.1	ZS11A08G030450	BnABH296
AT1G10040.1	ZS11C08G024780	BnABH700
AT1G11090.1	ZS11A08G030000	BnABH295
AT1G11090.1	ZS11C08G025420	BnABH701
AT1G13610.1	ZS11A06G009270	BnABH209
AT1G13610.1	ZS11C05G010790	BnABH572
AT1G13820.1	ZS11A06G009430	BnABH210
AT1G13820.1	ZS11C05G010970	BnABH573
AT1G15490.1	ZS11A02G025900	BnABH67
AT1G15490.1	ZS11A06G010910	BnABH211
AT1G15490.1	ZS11C02G038640	BnABH446
AT1G15490.1	ZS11C05G012930	BnABH574
AT1G17430.1	ZS11A07G028960	BnABH260
AT1G17430.1	ZS11A08G027540	BnABH294
AT1G17430.1	ZS11C06G035770	BnABH629
AT1G17430.1	ZS11C08G029220	BnABH702
AT1G18360.1	ZS11A07G037370	BnABH264
AT1G18360.1	ZS11C06G047870	BnABH634
AT1G18360.1	ZS11C08G029830	BnABH703
AT1G18450.1	ZS11A08G027120	BnABH292
AT1G18450.1	ZS11C08G029870	BnABH704
AT1G18460.1	ZS11A07G028330	BnABH258
AT1G18460.1	ZS11A07G037700	BnABH266
AT1G18460.1	ZS11A09G055010	BnABH339
AT1G18460.1	ZS11C06G034760	BnABH627
AT1G18460.1	ZS11C06G048280	BnABH636
AT1G18460.1	ZS11C08G053640	BnABH723
AT1G19180.1	ZS11A06G013840	BnABH212
AT1G19180.1	ZS11A08G026740	BnABH291
AT1G19180.1	ZS11A09G054620	BnABH338
AT1G19180.1	ZS11C05G016240	BnABH575
AT1G19180.1	ZS11C08G053040	BnABH722
AT1G19670.1	ZS11A06G014270	BnABH213
AT1G19670.1	ZS11C05G016740	BnABH576
AT1G20380.1	ZS11A02G023070	BnABH64
AT1G20380.1	ZS11A06G014960	BnABH214
AT1G20380.1	ZS11A07G039450	BnABH268
AT1G20380.1	ZS11C02G034380	BnABH444
AT1G20380.1	ZS11C05G017800	BnABH577
AT1G20380.1	ZS11C06G050320	BnABH638
AT1G26120.1	ZS11A08G024300	BnABH289
AT1G26120.1	ZS11A09G036680	BnABH325
AT1G26120.1	ZS11C03G069950	BnABH503
AT1G26360.1	ZS11A02G018580	BnABH62
AT1G26360.1	ZS11A08G024420	BnABH290
AT1G26360.1	ZS11C03G069700	BnABH502
AT1G26360.1	ZS11C07G021120	BnABH650
AT1G27480.1	ZS11A07G011850	BnABH246
AT1G27480.1	ZS11C07G019590	BnABH648
AT1G29120.5	ZS11A07G011130	BnABH245
AT1G29120.5	ZS11A08G022730	BnABH288
AT1G29120.5	ZS11C03G072640	BnABH504
AT1G29120.5	ZS11C07G018330	BnABH647
AT1G30370.1	ZS11A07G010310	BnABH244
AT1G30370.1	ZS11A09G033390	BnABH324
AT1G30370.1	ZS11C05G028790	BnABH579
AT1G30370.1	ZS11C07G017050	BnABH646
AT1G32190.1	ZS11A05G022440	BnABH182
AT1G32190.1	ZS11A09G031440	BnABH322
AT1G32190.1	ZS11C05G031290	BnABH581
AT1G32190.1	ZS11C05G040210	BnABH583
AT1G33990.1	ZS11A09G027110	BnABH318
AT1G33990.1	ZS11A09G030090	BnABH321
AT1G33990.1	ZS11C08G012060	BnABH693
AT1G33990.1	ZS11C09G036060	BnABH746
AT1G34340.1	ZS11A09G029630	BnABH320
AT1G34340.1	ZS11C06G012370	BnABH612
AT1G34340.1	ZS11C08G011830	BnABH692
AT1G35420.2	ZS11A09G029250	BnABH319
AT1G35420.2	ZS11C06G011810	BnABH611
AT1G45201.3	ZS11A08G005430	BnABH275
AT1G45201.3	ZS11A09G018830	BnABH313
AT1G45201.3	ZS11A10G006830	BnABH349
AT1G45201.3	ZS11C08G007730	BnABH690
AT1G45201.3	ZS11C09G024620	BnABH741
AT1G47480.1	ZS11A08G004990	BnABH274
AT1G47480.1	ZS11C08G006930	BnABH689
AT1G49640.1	ZS11A05G019160	BnABH181
AT1G49640.1	ZS11A06G003520	BnABH205
AT1G49640.1	ZS11A08G003320	BnABH273
AT1G49640.1	ZS11C05G034840	BnABH582
AT1G49640.1	ZS11C06G006830	BnABH605
AT1G49640.1	ZS11C08G003890	BnABH686
AT1G50380.2	ZS11A06G003070	BnABH204
AT1G50380.2	ZS11A08G002910	BnABH272
AT1G50380.2	ZS11C03G086770	BnABH510
AT1G50380.2	ZS11C06G005820	BnABH604
AT1G51440.1	ZS11A06G002440	BnABH203
AT1G51440.1	ZS11C06G004710	BnABH603
AT1G52510.1	ZS11A05G017510	BnABH180
AT1G52510.1	ZS11C06G015350	BnABH614
AT1G52695.1	ZS11A03G035220	BnABH111
AT1G52695.1	ZS11A05G017380	BnABH179
AT1G52695.1	ZS11A05G030230	BnABH184
AT1G52695.1	ZS11A06G001740	BnABH202
AT1G52695.1	ZS11A08G001960	BnABH271
AT1G52695.1	ZS11C01G050590	BnABH408
AT1G52695.1	ZS11C03G043770	BnABH488
AT1G52695.1	ZS11C03G088080	BnABH511
AT1G52695.1	ZS11C05G052570	BnABH586
AT1G52695.1	ZS11C06G015580	BnABH615
AT1G52750.1	ZS11A06G001710	BnABH201
AT1G52750.1	ZS11C06G003090	BnABH602
AT1G52760.1	ZS11A06G001700	BnABH200
AT1G52760.1	ZS11C06G002970	BnABH596
AT1G52760.1	ZS11C06G015640	BnABH616
AT1G54560.1	ZS11A09G018260	BnABH312
AT1G54560.1	ZS11C09G023600	BnABH739
AT1G54990.1	ZS11A01G027110	BnABH28
AT1G54990.1	ZS11C01G035460	BnABH402
AT1G58350.1	ZS11A06G006530	BnABH207
AT1G58350.1	ZS11A09G017150	BnABH311
AT1G58350.1	ZS11A09G059560	BnABH341
AT1G58350.1	ZS11C05G007610	BnABH568
AT1G58350.1	ZS11C08G057920	BnABH724
AT1G58350.1	ZS11C09G022080	BnABH738
AT1G64670.2	ZS11A01G014660	BnABH16
AT1G64670.2	ZS11A09G013480	BnABH310
AT1G64670.2	ZS11C01G018600	BnABH388
AT1G64670.2	ZS11C09G016470	BnABH737
AT1G66900.1	ZS11A02G016560	BnABH59
AT1G66900.1	ZS11C02G023200	BnABH439
AT1G66900.1	ZS11C06G019540	BnABH618
AT1G68610.1	ZS11A07G033710	BnABH262
AT1G68610.1	ZS11C06G043050	BnABH632
AT1G68620.1	ZS11A02G018080	BnABH60
AT1G68620.1	ZS11A07G030660	BnABH261
AT1G68620.1	ZS11C02G025880	BnABH440
AT1G68620.1	ZS11C06G038230	BnABH631
AT1G68890.1	ZS11A02G018330	BnABH61
AT1G68890.1	ZS11C02G026310	BnABH441
AT1G69020.2	ZS11A07G033960	BnABH263
AT1G69020.2	ZS11C06G043560	BnABH633
AT1G69240.1	ZS11A02G018580	BnABH62
AT1G69240.1	ZS11A08G024420	BnABH290
AT1G72620.1	ZS11A07G028960	BnABH260
AT1G72620.1	ZS11A08G027540	BnABH294
AT1G72620.1	ZS11C06G035770	BnABH629
AT1G72620.1	ZS11C08G029220	BnABH702
AT1G73480.1	ZS11A07G028560	BnABH259
AT1G73480.1	ZS11A07G037370	BnABH264
AT1G73480.1	ZS11A08G027130	BnABH293
AT1G73480.1	ZS11C06G035060	BnABH628
AT1G73480.1	ZS11C06G047870	BnABH634
AT1G73480.1	ZS11C08G029830	BnABH703
AT1G73910.3	ZS11A08G027120	BnABH292
AT1G73910.3	ZS11C08G029870	BnABH704
AT1G73920.1	ZS11A07G028330	BnABH258
AT1G73920.1	ZS11A07G037700	BnABH266
AT1G73920.1	ZS11A09G055010	BnABH339
AT1G73920.1	ZS11C06G034760	BnABH627
AT1G73920.1	ZS11C06G048280	BnABH636
AT1G73920.1	ZS11C08G053640	BnABH723
AT1G74280.1	ZS11A07G037990	BnABH267
AT1G74280.1	ZS11C06G048680	BnABH637
AT1G74640.1	ZS11A02G021970	BnABH63
AT1G74640.1	ZS11C02G032870	BnABH443
AT1G74950.1	ZS11A08G026740	BnABH291
AT1G74950.1	ZS11C05G016240	BnABH575
AT1G76140.1	ZS11A02G023070	BnABH64
AT1G76140.1	ZS11A06G014960	BnABH214
AT1G76140.1	ZS11A07G039450	BnABH268
AT1G76140.1	ZS11C02G034380	BnABH444
AT1G76140.1	ZS11C05G017800	BnABH577
AT1G76140.1	ZS11C06G050320	BnABH638
AT1G77420.1	ZS11A02G023840	BnABH65
AT1G77420.1	ZS11C02G035570	BnABH445
AT1G78210.1	ZS11A07G041010	BnABH269
AT1G78210.1	ZS11C06G052200	BnABH639
AT1G80280.1	ZS11A02G025900	BnABH67
AT1G80280.1	ZS11A06G010910	BnABH211
AT1G80280.1	ZS11C02G038640	BnABH446
AT1G80280.1	ZS11C05G012930	BnABH574
AT2G14260.1	ZS11A03G040450	BnABH113
AT2G14260.1	ZS11C03G052130	BnABH489
AT2G15230.1	ZS11A07G005370	BnABH239
AT2G15230.1	ZS11C07G009850	BnABH640
AT2G18080.1	ZS11A01G002560	BnABH9
AT2G18080.1	ZS11A03G057830	BnABH132
AT2G18080.1	ZS11A09G010690	BnABH308
AT2G18080.1	ZS11C01G002740	BnABH382
AT2G18080.1	ZS11C07G062250	BnABH678
AT2G18080.1	ZS11C09G013020	BnABH735
AT2G18090.1	ZS11A09G010700	BnABH309
AT2G18090.1	ZS11C09G013030	BnABH736
AT2G18360.1	ZS11A01G002320	BnABH6
AT2G18360.1	ZS11A06G028800	BnABH225
AT2G18360.1	ZS11A08G019990	BnABH285
AT2G18360.1	ZS11C01G002430	BnABH380
AT2G18360.1	ZS11C03G055100	BnABH490
AT2G18360.1	ZS11C03G077150	BnABH507
AT2G19620.1	ZS11A09G054430	BnABH337
AT2G19620.1	ZS11A10G013920	BnABH356
AT2G19620.1	ZS11C08G052780	BnABH721
AT2G23550.4	ZS11A04G017000	BnABH153
AT2G23550.4	ZS11C04G054410	BnABH545
AT2G23550.4	ZS11C07G062680	BnABH679
AT2G23560.1	ZS11A01G002010	BnABH5
AT2G23560.1	ZS11C01G002110	BnABH379
AT2G23590.1	ZS11A09G051920	BnABH336
AT2G23590.1	ZS11C08G050140	BnABH719
AT2G23600.2	ZS11A04G017010	BnABH154
AT2G23600.2	ZS11C04G054420	BnABH546
AT2G24280.1	ZS11A01G006590	BnABH13
AT2G24280.1	ZS11A04G017570	BnABH156
AT2G24280.1	ZS11C01G007810	BnABH385
AT2G24280.1	ZS11C04G055240	BnABH547
AT2G24320.2	ZS11A01G006550	BnABH11
AT2G24320.2	ZS11A03G054310	BnABH130
AT2G24320.2	ZS11A04G017600	BnABH157
AT2G24320.2	ZS11A08G016960	BnABH283
AT2G24320.2	ZS11A09G051530	BnABH335
AT2G24320.2	ZS11C01G007780	BnABH384
AT2G24320.2	ZS11C03G085410	BnABH509
AT2G24320.2	ZS11C04G055330	BnABH548
AT2G24320.2	ZS11C07G059420	BnABH676
AT2G24320.2	ZS11C08G049690	BnABH718
AT2G26740.1	ZS11A04G019090	BnABH158
AT2G26740.1	ZS11C04G057220	BnABH549
AT2G30550.2	ZS11A04G021560	BnABH160
AT2G30550.2	ZS11C04G060410	BnABH554
AT2G31690.1	ZS11A03G015670	BnABH99
AT2G31690.1	ZS11A05G012620	BnABH176
AT2G31690.1	ZS11A10G004350	BnABH346
AT2G31690.1	ZS11C03G018720	BnABH474
AT2G31690.1	ZS11C04G017580	BnABH524
AT2G31690.1	ZS11C05G003890	BnABH563
AT2G32520.2	ZS11A04G022940	BnABH161
AT2G32520.2	ZS11A05G012120	BnABH175
AT2G32520.2	ZS11C04G016580	BnABH523
AT2G32520.2	ZS11C04G062930	BnABH555
AT2G36290.1	ZS11A05G008760	BnABH174
AT2G36290.1	ZS11C04G011490	BnABH522
AT2G39400.1	ZS11A03G019590	BnABH100
AT2G39400.1	ZS11A04G004420	BnABH140
AT2G39400.1	ZS11A04G027780	BnABH162
AT2G39400.1	ZS11A09G044370	BnABH331
AT2G39400.1	ZS11C03G023660	BnABH475
AT2G39400.1	ZS11C04G038980	BnABH531
AT2G39400.1	ZS11C04G068250	BnABH556
AT2G39400.1	ZS11C08G041630	BnABH714
AT2G41530.1	ZS11A03G020650	BnABH101
AT2G41530.1	ZS11A05G002520	BnABH167
AT2G41530.1	ZS11C03G025200	BnABH476
AT2G41530.1	ZS11C04G002760	BnABH515
AT2G42450.1	ZS11A05G003100	BnABH168
AT2G42450.1	ZS11C04G003630	BnABH516
AT2G42690.1	ZS11A04G029330	BnABH163
AT2G42690.1	ZS11C04G003990	BnABH517
AT2G42690.1	ZS11C04G070700	BnABH557
AT2G44810.2	ZS11A05G004660	BnABH171
AT2G44810.2	ZS11C04G005640	BnABH519
AT2G44950.1	ZS11A04G030530	BnABH164
AT2G44950.1	ZS11C04G005790	BnABH520
AT2G44950.1	ZS11C04G071980	BnABH558
AT2G45600.1	ZS11A05G005190	BnABH173
AT2G45600.1	ZS11C04G006340	BnABH521
AT2G47390.1	ZS11A05G000680	BnABH166
AT2G47390.1	ZS11C04G001700	BnABH513
AT2G47390.1	ZS11C04G073270	BnABH559
AT2G47630.1	ZS11A03G022960	BnABH102
AT2G47630.1	ZS11A04G032000	BnABH165
AT2G47630.1	ZS11C04G073750	BnABH560
AT3G01690.1	ZS11A01G041780	BnABH38
AT3G01690.1	ZS11A10G023370	BnABH371
AT3G01690.1	ZS11C01G058680	BnABH415
AT3G01690.1	ZS11C02G006330	BnABH420
AT3G01690.1	ZS11C09G063020	BnABH768
AT3G02030.2	ZS11A01G041740	BnABH37
AT3G02030.2	ZS11C01G058660	BnABH414
AT3G02410.1	ZS11A02G002600	BnABH47
AT3G02410.1	ZS11A05G040420	BnABH195
AT3G02410.1	ZS11A05G040680	BnABH196
AT3G02410.1	ZS11C02G007250	BnABH422
AT3G03230.1	ZS11A01G043160	BnABH39
AT3G03230.1	ZS11C01G057670	BnABH413
AT3G03310.1	ZS11A05G041260	BnABH197
AT3G03310.1	ZS11A05G041630	BnABH198
AT3G03990.1	ZS11A01G043760	BnABH40
AT3G03990.1	ZS11A05G039900	BnABH194
AT3G03990.1	ZS11C01G057100	BnABH412
AT3G05120.1	ZS11A05G038950	BnABH193
AT3G05120.1	ZS11A06G033130	BnABH229
AT3G05120.1	ZS11C05G062520	BnABH594
AT3G05600.1	ZS11A05G038400	BnABH192
AT3G05600.1	ZS11C05G062010	BnABH593
AT3G07400.1	ZS11A05G036740	BnABH191
AT3G07400.1	ZS11C05G060420	BnABH592
AT3G09690.1	ZS11A01G039350	BnABH34
AT3G09690.1	ZS11A10G031050	BnABH378
AT3G09690.1	ZS11C01G056690	BnABH411
AT3G09690.1	ZS11C09G072770	BnABH777
AT3G10840.1	ZS11A05G035020	BnABH189
AT3G10840.1	ZS11C05G058170	BnABH591
AT3G10870.1	ZS11A01G040000	BnABH36
AT3G10870.1	ZS11A05G035050	BnABH190
AT3G10870.1	ZS11C01G055800	BnABH410
AT3G10870.1	ZS11C05G058140	BnABH590
AT3G11620.1	ZS11A03G033310	BnABH109
AT3G11620.1	ZS11A05G033800	BnABH188
AT3G11620.1	ZS11C03G041150	BnABH485
AT3G11620.1	ZS11C05G057240	BnABH589
AT3G12150.1	ZS11A03G033550	BnABH110
AT3G12150.1	ZS11A05G033290	BnABH187
AT3G12150.1	ZS11C03G041510	BnABH487
AT3G14075.2	ZS11A01G038690	BnABH33
AT3G14075.2	ZS11C01G052200	BnABH409
AT3G14360.1	ZS11A05G031450	BnABH185
AT3G14360.1	ZS11C05G054310	BnABH587
AT3G15650.2	ZS11A03G035220	BnABH111
AT3G15650.2	ZS11A05G017380	BnABH179
AT3G15650.2	ZS11A05G030230	BnABH184
AT3G15650.2	ZS11A08G001960	BnABH271
AT3G15650.2	ZS11C01G050590	BnABH408
AT3G15650.2	ZS11C03G043770	BnABH488
AT3G15650.2	ZS11C03G088080	BnABH511
AT3G15650.2	ZS11C05G052570	BnABH586
AT3G15650.2	ZS11C06G015580	BnABH615
AT3G23540.1	ZS11A01G031560	BnABH31
AT3G23540.1	ZS11A04G005950	BnABH142
AT3G23540.1	ZS11A07G009230	BnABH243
AT3G23540.1	ZS11A08G021850	BnABH287
AT3G23540.1	ZS11C01G041220	BnABH405
AT3G23540.1	ZS11C03G073980	BnABH505
AT3G23540.1	ZS11C07G015450	BnABH645
AT3G24420.1	ZS11A01G030840	BnABH29
AT3G24420.1	ZS11A07G008380	BnABH240
AT3G24420.1	ZS11C01G040290	BnABH403
AT3G24420.1	ZS11C07G013770	BnABH641
AT3G26820.1	ZS11A02G037310	BnABH72
AT3G26820.1	ZS11A06G036900	BnABH233
AT3G26820.1	ZS11A07G020090	BnABH251
AT3G26820.1	ZS11C02G056970	BnABH449
AT3G26820.1	ZS11C04G050080	BnABH541
AT3G26820.1	ZS11C06G021040	BnABH621
AT3G26820.1	ZS11C07G037740	BnABH654
AT3G27320.1	ZS11A02G037700	BnABH74
AT3G27320.1	ZS11C02G057580	BnABH450
AT3G27325.2	ZS11A02G037720	BnABH75
AT3G27325.2	ZS11A06G036550	BnABH232
AT3G27325.2	ZS11C02G057600	BnABH451
AT3G29770.1	ZS11A02G038850	BnABH76
AT3G29770.1	ZS11C02G059380	BnABH452
AT3G29770.1	ZS11C07G040060	BnABH657
AT3G30380.1	ZS11A02G039080	BnABH77
AT3G30380.1	ZS11A06G035030	BnABH230
AT3G30380.1	ZS11C02G059680	BnABH454
AT3G30380.1	ZS11C07G040340	BnABH658
AT3G42790.1	ZS11A10G019030	BnABH359
AT3G42790.1	ZS11C09G056580	BnABH755
AT3G44510.2	ZS11A02G009400	BnABH55
AT3G44510.2	ZS11A06G020290	BnABH219
AT3G44510.2	ZS11A10G018050	BnABH357
AT3G44510.2	ZS11C03G065960	BnABH498
AT3G44510.2	ZS11C09G055120	BnABH754
AT3G47560.2	ZS11A06G018300	BnABH218
AT3G47560.2	ZS11A06G023350	BnABH220
AT3G47560.2	ZS11C03G062820	BnABH496
AT3G47560.2	ZS11C03G068850	BnABH500
AT3G48080.1	ZS11A01G024310	BnABH27
AT3G48080.1	ZS11A06G017910	BnABH217
AT3G48080.1	ZS11C01G032490	BnABH400
AT3G48080.1	ZS11C08G034110	BnABH706
AT3G48410.2	ZS11A06G017680	BnABH216
AT3G48410.2	ZS11A06G023740	BnABH221
AT3G48410.2	ZS11A06G026030	BnABH223
AT3G48410.2	ZS11C03G059110	BnABH493
AT3G48410.2	ZS11C03G062170	BnABH495
AT3G48410.2	ZS11C08G034440	BnABH707
AT3G48690.1	ZS11A01G024160	BnABH26
AT3G48690.1	ZS11A06G023930	BnABH222
AT3G48690.1	ZS11C01G031640	BnABH398
AT3G48690.1	ZS11C03G061880	BnABH494
AT3G49050.1	ZS11A06G017100	BnABH215
AT3G49050.1	ZS11C08G035080	BnABH708
AT3G50440.1	ZS11A03G042810	BnABH114
AT3G50440.1	ZS11C07G047850	BnABH661
AT3G50790.1	ZS11A09G040210	BnABH326
AT3G50790.1	ZS11C08G037140	BnABH709
AT3G50960.1	ZS11A01G022690	BnABH25
AT3G50960.1	ZS11C07G048110	BnABH662
AT3G51000.1	ZS11A03G043140	BnABH115
AT3G51000.1	ZS11A09G040440	BnABH327
AT3G51000.1	ZS11C01G029410	BnABH397
AT3G51000.1	ZS11C08G037450	BnABH710
AT3G52430.1	ZS11A03G043860	BnABH116
AT3G52430.1	ZS11A04G006790	BnABH143
AT3G52430.1	ZS11A09G041820	BnABH328
AT3G52430.1	ZS11C04G042600	BnABH534
AT3G52430.1	ZS11C07G048880	BnABH663
AT3G52430.1	ZS11C08G038680	BnABH711
AT3G52570.1	ZS11A09G041990	BnABH330
AT3G52570.1	ZS11C08G038920	BnABH713
AT3G54240.1	ZS11A04G005090	BnABH141
AT3G54240.1	ZS11C04G039960	BnABH532
AT3G55180.1	ZS11A03G019590	BnABH100
AT3G55180.1	ZS11A04G004420	BnABH140
AT3G55180.1	ZS11A04G027780	BnABH162
AT3G55180.1	ZS11A09G044370	BnABH331
AT3G55180.1	ZS11C03G023660	BnABH475
AT3G55180.1	ZS11C04G038980	BnABH531
AT3G55180.1	ZS11C04G068250	BnABH556
AT3G55180.1	ZS11C08G041630	BnABH714
AT3G58300.1	ZS11A05G003100	BnABH168
AT3G58300.1	ZS11C04G003630	BnABH516
AT3G60340.2	ZS11A07G024050	BnABH254
AT3G60340.2	ZS11C06G027840	BnABH624
AT3G61540.1	ZS11A07G024500	BnABH255
AT3G61540.1	ZS11C06G028770	BnABH625
AT3G61680.1	ZS11A04G001020	BnABH139
AT3G61680.1	ZS11C04G032620	BnABH530
AT3G62590.1	ZS11A09G049910	BnABH332
AT3G62590.1	ZS11C08G047870	BnABH715
AT3G62840.1	ZS11A09G050110	BnABH333
AT3G62840.1	ZS11C04G031750	BnABH529
AT3G62840.1	ZS11C08G048090	BnABH716
AT3G62860.1	ZS11A04G000550	BnABH138
AT3G62860.1	ZS11A04G032000	BnABH165
AT3G63010.1	ZS11A04G000420	BnABH137
AT3G63010.1	ZS11A07G025110	BnABH256
AT3G63010.1	ZS11A09G050240	BnABH334
AT3G63010.1	ZS11C04G031550	BnABH527
AT3G63010.1	ZS11C06G029760	BnABH626
AT3G63010.1	ZS11C08G048200	BnABH717
AT4G00500.2	ZS11A03G028560	BnABH108
AT4G00500.2	ZS11C03G035940	BnABH484
AT4G02340.1	ZS11A09G001660	BnABH301
AT4G02340.1	ZS11C09G001830	BnABH727
AT4G09900.1	ZS11A09G027110	BnABH318
AT4G09900.1	ZS11A09G030090	BnABH321
AT4G09900.1	ZS11C06G012760	BnABH613
AT4G09900.1	ZS11C09G036060	BnABH746
AT4G10030.1	ZS11A02G029140	BnABH69
AT4G10030.1	ZS11A03G025610	BnABH104
AT4G10030.1	ZS11C02G044710	BnABH447
AT4G10030.1	ZS11C03G031910	BnABH480
AT4G10050.1	ZS11A03G025630	BnABH105
AT4G10050.1	ZS11C03G031930	BnABH481
AT4G10955.1	ZS11A09G026220	BnABH317
AT4G10955.1	ZS11C09G035040	BnABH745
AT4G12230.1	ZS11A03G026390	BnABH107
AT4G12230.1	ZS11C03G032830	BnABH483
AT4G12830.1	ZS11A04G008830	BnABH145
AT4G12830.1	ZS11C04G045030	BnABH536
AT4G13550.2	ZS11A04G008280	BnABH144
AT4G13550.2	ZS11C04G044370	BnABH535
AT4G14290.1	ZS11A01G031560	BnABH31
AT4G14290.1	ZS11A04G005950	BnABH142
AT4G14290.1	ZS11A07G009230	BnABH243
AT4G14290.1	ZS11A08G021850	BnABH287
AT4G14290.1	ZS11C01G041220	BnABH405
AT4G14290.1	ZS11C03G073980	BnABH505
AT4G14290.1	ZS11C07G015450	BnABH645
AT4G14570.1	ZS11A01G022050	BnABH24
AT4G14570.1	ZS11A08G010110	BnABH278
AT4G14570.1	ZS11C01G028370	BnABH396
AT4G14570.1	ZS11C06G018460	BnABH617
AT4G14570.1	ZS11C08G016080	BnABH694
AT4G15955.3	ZS11A03G044440	BnABH117
AT4G15955.3	ZS11C07G049540	BnABH664
AT4G15955.3	ZS11C08G017350	BnABH695
AT4G16070.3	ZS11A03G044470	BnABH118
AT4G16070.3	ZS11C07G049640	BnABH666
AT4G16690.1	ZS11A01G019670	BnABH22
AT4G16690.1	ZS11A08G011400	BnABH279
AT4G16690.1	ZS11C01G025190	BnABH395
AT4G16690.1	ZS11C07G050140	BnABH667
AT4G16690.1	ZS11C08G018070	BnABH696
AT4G16820.1	ZS11A01G019310	BnABH21
AT4G16820.1	ZS11A03G045030	BnABH121
AT4G16820.1	ZS11C01G024690	BnABH394
AT4G16820.1	ZS11C07G050240	BnABH668
AT4G17150.1	ZS11A08G011650	BnABH280
AT4G17150.1	ZS11C08G018630	BnABH697
AT4G17470.1	ZS11A01G018790	BnABH20
AT4G17470.1	ZS11A03G045300	BnABH122
AT4G17470.1	ZS11A08G011880	BnABH281
AT4G17470.1	ZS11A09G021530	BnABH315
AT4G17470.1	ZS11C01G023950	BnABH393
AT4G17470.1	ZS11C07G032970	BnABH651
AT4G17470.1	ZS11C08G019090	BnABH698
AT4G17470.1	ZS11C09G028610	BnABH743
AT4G18550.2	ZS11A01G009870	BnABH14
AT4G18550.2	ZS11A03G046180	BnABH123
AT4G18550.2	ZS11A08G012410	BnABH282
AT4G18550.2	ZS11C01G012260	BnABH386
AT4G18550.2	ZS11C03G078360	BnABH508
AT4G18550.2	ZS11C07G051630	BnABH670
AT4G19860.1	ZS11A01G010890	BnABH15
AT4G19860.1	ZS11A03G046820	BnABH125
AT4G19860.1	ZS11C01G013530	BnABH387
AT4G19860.1	ZS11C07G052380	BnABH671
AT4G22300.1	ZS11A03G047890	BnABH126
AT4G22300.1	ZS11C07G053470	BnABH672
AT4G24140.1	ZS11A01G014660	BnABH16
AT4G24140.1	ZS11A09G013480	BnABH310
AT4G24140.1	ZS11C01G018600	BnABH388
AT4G24140.1	ZS11C03G032190	BnABH482
AT4G24140.1	ZS11C09G016470	BnABH737
AT4G24160.1	ZS11A01G014700	BnABH17
AT4G24160.1	ZS11A03G049240	BnABH127
AT4G24160.1	ZS11C01G018620	BnABH389
AT4G24160.1	ZS11C07G054930	BnABH673
AT4G24380.3	ZS11A01G014920	BnABH18
AT4G24380.3	ZS11A08G019280	BnABH284
AT4G24380.3	ZS11C01G018960	BnABH390
AT4G24380.3	ZS11C08G020170	BnABH699
AT4G25290.1	ZS11A03G049850	BnABH129
AT4G25290.1	ZS11C07G055670	BnABH675
AT4G25770.2	ZS11A01G016110	BnABH19
AT4G25770.2	ZS11C01G020520	BnABH392
AT4G31020.2	ZS11A01G006550	BnABH11
AT4G31020.2	ZS11A03G054310	BnABH130
AT4G31020.2	ZS11A04G017600	BnABH157
AT4G31020.2	ZS11A08G016960	BnABH283
AT4G31020.2	ZS11A09G051530	BnABH335
AT4G31020.2	ZS11C01G007780	BnABH384
AT4G31020.2	ZS11C03G085410	BnABH509
AT4G31020.2	ZS11C04G055330	BnABH548
AT4G31020.2	ZS11C07G059420	BnABH676
AT4G31020.2	ZS11C08G049690	BnABH718
AT4G33180.1	ZS11A01G004670	BnABH10
AT4G33180.1	ZS11A03G055600	BnABH131
AT4G33180.1	ZS11C01G005180	BnABH383
AT4G33180.1	ZS11C07G060460	BnABH677
AT4G36190.1	ZS11A01G002560	BnABH9
AT4G36190.1	ZS11A03G057830	BnABH132
AT4G36190.1	ZS11A09G010690	BnABH308
AT4G36190.1	ZS11C01G002740	BnABH382
AT4G36190.1	ZS11C07G062250	BnABH678
AT4G36190.1	ZS11C09G013020	BnABH735
AT4G36210.3	ZS11A01G002550	BnABH8
AT4G36210.3	ZS11A09G010700	BnABH309
AT4G36210.3	ZS11C09G013030	BnABH736
AT4G36610.1	ZS11A01G002320	BnABH6
AT4G36610.1	ZS11A08G019990	BnABH285
AT4G36610.1	ZS11C01G002430	BnABH380
AT4G36610.1	ZS11C03G077150	BnABH507
AT4G37140.1	ZS11A01G002010	BnABH5
AT4G37140.1	ZS11A03G058410	BnABH133
AT4G37140.1	ZS11A04G017000	BnABH153
AT4G37140.1	ZS11C01G002110	BnABH379
AT4G37140.1	ZS11C07G062680	BnABH679
AT4G37470.1	ZS11A03G058770	BnABH135
AT4G37470.1	ZS11A08G020360	BnABH286
AT4G37470.1	ZS11C03G076360	BnABH506
AT4G37470.1	ZS11C07G062970	BnABH680
AT5G02970.1	ZS11A01G039350	BnABH34
AT5G02970.1	ZS11A10G031050	BnABH378
AT5G02970.1	ZS11C01G056690	BnABH411
AT5G02970.1	ZS11C09G072770	BnABH777
AT5G06570.3	ZS11A03G002430	BnABH85
AT5G06570.3	ZS11A10G028380	BnABH377
AT5G06570.3	ZS11C03G002940	BnABH459
AT5G06570.3	ZS11C09G069570	BnABH776
AT5G09430.1	ZS11A02G005740	BnABH53
AT5G09430.1	ZS11A03G003510	BnABH86
AT5G09430.1	ZS11C02G003750	BnABH416
AT5G09430.1	ZS11C03G004220	BnABH460
AT5G09430.1	ZS11C09G067620	BnABH775
AT5G10300.1	ZS11A10G026150	BnABH375
AT5G10300.1	ZS11C09G066790	BnABH774
AT5G11650.1	ZS11A10G025150	BnABH374
AT5G11650.1	ZS11C09G065180	BnABH773
AT5G11790.1	ZS11A02G004440	BnABH52
AT5G11790.1	ZS11A03G004770	BnABH87
AT5G11790.1	ZS11C02G005080	BnABH417
AT5G11790.1	ZS11C03G005360	BnABH461
AT5G11910.4	ZS11A03G004810	BnABH88
AT5G11910.4	ZS11C03G005410	BnABH462
AT5G11910.4	ZS11C09G064930	BnABH772
AT5G13640.1	ZS11A02G003720	BnABH51
AT5G13640.1	ZS11A10G023850	BnABH373
AT5G13640.1	ZS11C02G005950	BnABH418
AT5G13640.1	ZS11C09G063630	BnABH771
AT5G13790.2	ZS11A03G005680	BnABH89
AT5G13790.2	ZS11C03G006340	BnABH463
AT5G13800.3	ZS11A02G003610	BnABH50
AT5G13800.3	ZS11C02G006050	BnABH419
AT5G14310.1	ZS11A03G006010	BnABH90
AT5G14310.1	ZS11A10G023440	BnABH372
AT5G14310.1	ZS11C03G006710	BnABH464
AT5G14310.1	ZS11C09G063110	BnABH769
AT5G14390.1	ZS11A01G041780	BnABH38
AT5G14390.1	ZS11A02G003380	BnABH49
AT5G14390.1	ZS11A10G023370	BnABH371
AT5G14390.1	ZS11C01G058680	BnABH415
AT5G14390.1	ZS11C02G006330	BnABH420
AT5G14390.1	ZS11C09G063020	BnABH768
AT5G14910.1	ZS11A03G006270	BnABH91
AT5G14910.1	ZS11C03G006980	BnABH465
AT5G14980.1	ZS11A02G003040	BnABH48
AT5G14980.1	ZS11C02G006730	BnABH421
AT5G15860.1	ZS11A02G002600	BnABH47
AT5G15860.1	ZS11A05G040680	BnABH196
AT5G15860.1	ZS11C02G007250	BnABH422
AT5G16080.1	ZS11A10G022190	BnABH368
AT5G16080.1	ZS11C09G061420	BnABH766
AT5G16120.4	ZS11A02G002480	BnABH46
AT5G16120.4	ZS11A10G022140	BnABH367
AT5G16120.4	ZS11C02G007380	BnABH423
AT5G16120.4	ZS11C09G061360	BnABH765
AT5G18630.1	ZS11A02G001000	BnABH44
AT5G18630.1	ZS11A10G020360	BnABH363
AT5G18630.1	ZS11C02G009270	BnABH426
AT5G18630.1	ZS11C09G058770	BnABH761
AT5G19050.1	ZS11A02G000890	BnABH43
AT5G19050.1	ZS11A03G008320	BnABH92
AT5G19050.1	ZS11A10G020030	BnABH362
AT5G19050.1	ZS11C03G009540	BnABH466
AT5G19050.1	ZS11C09G058390	BnABH760
AT5G19290.1	ZS11A02G000710	BnABH42
AT5G19290.1	ZS11A10G019840	BnABH361
AT5G19290.1	ZS11C02G009680	BnABH427
AT5G19290.1	ZS11C09G057930	BnABH757
AT5G19630.1	ZS11A03G008570	BnABH93
AT5G19630.1	ZS11C02G010070	BnABH428
AT5G19630.1	ZS11C03G009910	BnABH467
AT5G19850.1	ZS11A10G019420	BnABH360
AT5G19850.1	ZS11C09G057250	BnABH756
AT5G20050.1	ZS11A02G000190	BnABH41
AT5G20050.1	ZS11A03G008750	BnABH94
AT5G20050.1	ZS11C02G010440	BnABH429
AT5G20050.1	ZS11C03G010100	BnABH468
AT5G20510.1	ZS11A10G019030	BnABH359
AT5G20510.1	ZS11C02G010610	BnABH430
AT5G20510.1	ZS11C02G010940	BnABH431
AT5G20510.1	ZS11C09G056580	BnABH755
AT5G21950.6	ZS11A02G009130	BnABH54
AT5G21950.6	ZS11A10G018410	BnABH358
AT5G21950.6	ZS11C02G011350	BnABH432
AT5G22440.1	ZS11A02G009400	BnABH55
AT5G22440.1	ZS11A03G009700	BnABH95
AT5G22440.1	ZS11C02G011690	BnABH433
AT5G22460.1	ZS11A10G018050	BnABH357
AT5G22460.1	ZS11C09G055120	BnABH754
AT5G22860.1	ZS11A02G009630	BnABH56
AT5G22860.1	ZS11C02G012130	BnABH434
AT5G22860.1	ZS11C03G011230	BnABH470
AT5G23530.1	ZS11A06G029910	BnABH226
AT5G23530.1	ZS11A09G006250	BnABH304
AT5G23530.1	ZS11C07G046020	BnABH660
AT5G23530.1	ZS11C09G007000	BnABH731
AT5G24180.1	ZS11A02G042120	BnABH80
AT5G24180.1	ZS11C02G063960	BnABH456
AT5G24180.1	ZS11C07G045440	BnABH659
AT5G24180.1	ZS11C09G006670	BnABH730
AT5G24260.2	ZS11A09G005930	BnABH303
AT5G24260.2	ZS11C09G006650	BnABH729
AT5G25770.3	ZS11A09G005410	BnABH302
AT5G25770.3	ZS11C02G062800	BnABH455
AT5G25770.3	ZS11C09G006150	BnABH728
AT5G37710.1	ZS11A04G010290	BnABH147
AT5G37710.1	ZS11C04G047220	BnABH537
AT5G38220.1	ZS11A02G016560	BnABH59
AT5G38220.1	ZS11A07G019220	BnABH248
AT5G38220.1	ZS11C02G023200	BnABH439
AT5G38220.1	ZS11C06G019540	BnABH618
AT5G38360.1	ZS11A07G019250	BnABH249
AT5G38360.1	ZS11C06G019600	BnABH619
AT5G38520.2	ZS11A07G019300	BnABH250
AT5G38520.2	ZS11C06G019660	BnABH620
AT5G39220.1	ZS11A04G011120	BnABH148
AT5G39220.1	ZS11A04G014580	BnABH152
AT5G39220.1	ZS11C04G047620	BnABH539
AT5G39220.1	ZS11C04G051490	BnABH543
AT5G41120.3	ZS11A04G013180	BnABH150
AT5G41120.3	ZS11A06G036910	BnABH234
AT5G41120.3	ZS11A07G020090	BnABH251
AT5G41120.3	ZS11C02G056970	BnABH449
AT5G41120.3	ZS11C04G050080	BnABH541
AT5G41120.3	ZS11C06G021040	BnABH621
AT5G41120.3	ZS11C07G037740	BnABH654
AT5G41850.1	ZS11A07G020300	BnABH252
AT5G41850.1	ZS11C06G021740	BnABH622
AT5G41900.1	ZS11A04G014080	BnABH151
AT5G41900.1	ZS11A07G020350	BnABH253
AT5G41900.1	ZS11A09G013480	BnABH310
AT5G41900.1	ZS11C04G051010	BnABH542
AT5G41900.1	ZS11C06G021800	BnABH623
AT5G41900.1	ZS11C09G016470	BnABH737
AT5G42930.1	ZS11A06G042470	BnABH237
AT5G42930.1	ZS11A08G005430	BnABH275
AT5G42930.1	ZS11A09G018830	BnABH313
AT5G42930.1	ZS11A10G006830	BnABH349
AT5G42930.1	ZS11C04G024670	BnABH526
AT5G42930.1	ZS11C09G024620	BnABH741
AT5G43860.1	ZS11A02G030830	BnABH70
AT5G43860.1	ZS11A09G019200	BnABH314
AT5G43860.1	ZS11C02G047690	BnABH448
AT5G43860.1	ZS11C09G025130	BnABH742
AT5G44990.1	ZS11A03G046820	BnABH125
AT5G44990.1	ZS11C07G052380	BnABH671
AT5G47310.1	ZS11A03G045300	BnABH122
AT5G47310.1	ZS11C07G032970	BnABH651
AT5G47310.1	ZS11C07G050650	BnABH669
AT5G47330.1	ZS11A01G018790	BnABH20
AT5G47330.1	ZS11A08G011880	BnABH281
AT5G47330.1	ZS11A09G021530	BnABH315
AT5G47330.1	ZS11C01G023950	BnABH393
AT5G47330.1	ZS11C08G019090	BnABH698
AT5G47330.1	ZS11C09G028610	BnABH743
AT5G49950.1	ZS11A10G008150	BnABH352
AT5G49950.1	ZS11C09G038480	BnABH747
AT5G50890.1	ZS11A02G015430	BnABH58
AT5G50890.1	ZS11A10G008790	BnABH353
AT5G51180.1	ZS11A10G008900	BnABH354
AT5G51180.1	ZS11C09G040410	BnABH749
AT5G53045.1	ZS11A03G013560	BnABH97
AT5G53045.1	ZS11C09G043210	BnABH750
AT5G56750.1	ZS11A03G011790	BnABH96
AT5G56750.1	ZS11A10G013920	BnABH356
AT5G56750.1	ZS11C03G013690	BnABH471
AT5G56750.1	ZS11C09G049080	BnABH753
AT5G58310.1	ZS11A02G011180	BnABH57
AT5G58310.1	ZS11C02G014600	BnABH437
AT5G62180.1	ZS11A02G043110	BnABH82
AT5G62180.1	ZS11A09G006850	BnABH305
AT5G62180.1	ZS11C02G068010	BnABH458
AT5G62180.1	ZS11C09G007760	BnABH732
AT5G63220.1	ZS11A06G026030	BnABH223
AT5G63220.1	ZS11C03G059110	BnABH493
AT5G65400.2	ZS11A02G044710	BnABH84
AT5G65400.2	ZS11C02G066070	BnABH457
AT5G65760.1	ZS11A06G028260	BnABH224
AT5G65760.1	ZS11C03G055800	BnABH491
AT5G66410.1	ZS11A01G022690	BnABH25
AT5G66410.1	ZS11C07G048110	BnABH662
AT5G66960.1	ZS11A09G008710	BnABH307
AT5G66960.1	ZS11C09G010560	BnABH734
AT5G67050.1	ZS11A09G008670	BnABH306
AT5G67050.1	ZS11C09G010520	BnABH733

## Sheet: Table S4
Table S4. List of syntenic blocks of the ABH genes in B. napus.
Duplication Type	Gene Name		Gene ID
Segmental	BnABH5	BnABH133	ZS11A01G002010	ZS11A03G058410
	BnABH5	BnABH153	ZS11A01G002010	ZS11A04G017000
	BnABH5	BnABH336	ZS11A01G002010	ZS11A09G051920
	BnABH5	BnABH379	ZS11A01G002010	ZS11C01G002110
	BnABH5	BnABH545	ZS11A01G002010	ZS11C04G054410
	BnABH5	BnABH679	ZS11A01G002010	ZS11C07G062680
	BnABH5	BnABH719	ZS11A01G002010	ZS11C08G050140
	BnABH6	BnABH225	ZS11A01G002320	ZS11A06G028800
	BnABH6	BnABH285	ZS11A01G002320	ZS11A08G019990
	BnABH6	BnABH380	ZS11A01G002320	ZS11C01G002430
	BnABH6	BnABH507	ZS11A01G002320	ZS11C03G077150
	BnABH6	BnABH490	ZS11A01G002320	ZS11C03G055100
	BnABH7	BnABH381	ZS11A01G002350	ZS11C01G002500
	BnABH8	BnABH309	ZS11A01G002550	ZS11A09G010700
	BnABH8	BnABH382	ZS11A01G002550	ZS11C01G002740
	BnABH8	BnABH736	ZS11A01G002550	ZS11C09G013030
	BnABH9	BnABH132	ZS11A01G002560	ZS11A03G057830
	BnABH9	BnABH308	ZS11A01G002560	ZS11A09G010690
	BnABH9	BnABH678	ZS11A01G002560	ZS11C07G062250
	BnABH9	BnABH735	ZS11A01G002560	ZS11C09G013020
	BnABH10	BnABH131	ZS11A01G004670	ZS11A03G055600
	BnABH10	BnABH383	ZS11A01G004670	ZS11C01G005180
	BnABH10	BnABH677	ZS11A01G004670	ZS11C07G060460
	BnABH11	BnABH130	ZS11A01G006550	ZS11A03G054310
	BnABH11	BnABH157	ZS11A01G006550	ZS11A04G017600
	BnABH11	BnABH283	ZS11A01G006550	ZS11A08G016960
	BnABH11	BnABH335	ZS11A01G006550	ZS11A09G051530
	BnABH11	BnABH384	ZS11A01G006550	ZS11C01G007780
	BnABH11	BnABH509	ZS11A01G006550	ZS11C03G085410
	BnABH11	BnABH548	ZS11A01G006550	ZS11C04G055330
	BnABH11	BnABH676	ZS11A01G006550	ZS11C07G059420
	BnABH11	BnABH718	ZS11A01G006550	ZS11C08G049690
	BnABH12	BnABH156	ZS11A01G006580	ZS11A04G017570
	BnABH12	BnABH385	ZS11A01G006580	ZS11C01G007810
	BnABH12	BnABH547	ZS11A01G006580	ZS11C04G055240
	BnABH14	BnABH123	ZS11A01G009870	ZS11A03G046180
	BnABH14	BnABH282	ZS11A01G009870	ZS11A08G012410
	BnABH14	BnABH386	ZS11A01G009870	ZS11C01G012260
	BnABH14	BnABH508	ZS11A01G009870	ZS11C03G078360
	BnABH14	BnABH670	ZS11A01G009870	ZS11C07G051630
	BnABH15	BnABH125	ZS11A01G010890	ZS11A03G046820
	BnABH15	BnABH387	ZS11A01G010890	ZS11C01G013530
	BnABH15	BnABH671	ZS11A01G010890	ZS11C07G052380
	BnABH16	BnABH310	ZS11A01G014660	ZS11A09G013480
	BnABH16	BnABH388	ZS11A01G014660	ZS11C01G018600
	BnABH16	BnABH737	ZS11A01G014660	ZS11C09G016470
	BnABH17	BnABH127	ZS11A01G014700	ZS11A03G049240
	BnABH17	BnABH389	ZS11A01G014700	ZS11C01G018620
	BnABH17	BnABH673	ZS11A01G014700	ZS11C07G054930
	BnABH18	BnABH284	ZS11A01G014920	ZS11A08G019280
	BnABH18	BnABH390	ZS11A01G014920	ZS11C01G018960
	BnABH18	BnABH699	ZS11A01G014920	ZS11C08G020170
	BnABH19	BnABH392	ZS11A01G016110	ZS11C01G020520
	BnABH20	BnABH122	ZS11A01G018790	ZS11A03G045300
	BnABH20	BnABH236	ZS11A01G018790	ZS11A06G039830
	BnABH20	BnABH281	ZS11A01G018790	ZS11A08G011880
	BnABH20	BnABH315	ZS11A01G018790	ZS11A09G021530
	BnABH20	BnABH393	ZS11A01G018790	ZS11C01G023950
	BnABH20	BnABH651	ZS11A01G018790	ZS11C07G032970
	BnABH20	BnABH669	ZS11A01G018790	ZS11C07G050650
	BnABH20	BnABH698	ZS11A01G018790	ZS11C08G019090
	BnABH20	BnABH743	ZS11A01G018790	ZS11C09G028610
	BnABH21	BnABH121	ZS11A01G019310	ZS11A03G045030
	BnABH21	BnABH394	ZS11A01G019310	ZS11C01G024690
	BnABH21	BnABH668	ZS11A01G019310	ZS11C07G050240
	BnABH22	BnABH279	ZS11A01G019670	ZS11A08G011400
	BnABH22	BnABH395	ZS11A01G019670	ZS11C01G025190
	BnABH22	BnABH667	ZS11A01G019670	ZS11C07G050140
	BnABH22	BnABH696	ZS11A01G019670	ZS11C08G018070
	BnABH24	BnABH278	ZS11A01G022050	ZS11A08G010110
	BnABH24	BnABH396	ZS11A01G022050	ZS11C01G028370
	BnABH24	BnABH694	ZS11A01G022050	ZS11C08G016080
	BnABH25	BnABH397	ZS11A01G022690	ZS11C01G029410
	BnABH25	BnABH662	ZS11A01G022690	ZS11C07G048110
	BnABH26	BnABH222	ZS11A01G024160	ZS11A06G023930
	BnABH26	BnABH398	ZS11A01G024160	ZS11C01G031640
	BnABH26	BnABH494	ZS11A01G024160	ZS11C03G061880
	BnABH27	BnABH217	ZS11A01G024310	ZS11A06G017910
	BnABH27	BnABH400	ZS11A01G024310	ZS11C01G032490
	BnABH28	BnABH402	ZS11A01G027110	ZS11C01G035460
	BnABH29	BnABH240	ZS11A01G030840	ZS11A07G008380
	BnABH29	BnABH403	ZS11A01G030840	ZS11C01G040290
	BnABH30	BnABH404	ZS11A01G031470	ZS11C01G041110
	BnABH30	BnABH643	ZS11A01G031470	ZS11C07G015400
	BnABH31	BnABH142	ZS11A01G031560	ZS11A04G005950
	BnABH31	BnABH243	ZS11A01G031560	ZS11A07G009230
	BnABH31	BnABH405	ZS11A01G031560	ZS11C01G041220
	BnABH31	BnABH645	ZS11A01G031560	ZS11C07G015450
	BnABH32	BnABH184	ZS11A01G037630	ZS11A05G030230
	BnABH32	BnABH179	ZS11A01G037630	ZS11A05G017380
	BnABH32	BnABH202	ZS11A01G037630	ZS11A06G001740
	BnABH32	BnABH271	ZS11A01G037630	ZS11A08G001960
	BnABH32	BnABH408	ZS11A01G037630	ZS11C01G050590
	BnABH32	BnABH511	ZS11A01G037630	ZS11C03G088080
	BnABH32	BnABH586	ZS11A01G037630	ZS11C05G052570
	BnABH32	BnABH615	ZS11A01G037630	ZS11C06G015580
	BnABH33	BnABH409	ZS11A01G038690	ZS11C01G052200
	BnABH34	BnABH378	ZS11A01G039350	ZS11A10G031050
	BnABH34	BnABH411	ZS11A01G039350	ZS11C01G056690
	BnABH34	BnABH777	ZS11A01G039350	ZS11C09G072770
	BnABH36	BnABH190	ZS11A01G040000	ZS11A05G035050
	BnABH36	BnABH410	ZS11A01G040000	ZS11C01G055800
	BnABH36	BnABH590	ZS11A01G040000	ZS11C05G058140
	BnABH38	BnABH49	ZS11A01G041780	ZS11A02G003380
	BnABH38	BnABH415	ZS11A01G041780	ZS11C01G058680
	BnABH38	BnABH420	ZS11A01G041780	ZS11C02G006330
	BnABH39	BnABH413	ZS11A01G043160	ZS11C01G057670
	BnABH40	BnABH194	ZS11A01G043760	ZS11A05G039900
	BnABH40	BnABH412	ZS11A01G043760	ZS11C01G057100
	BnABH41	BnABH94	ZS11A02G000190	ZS11A03G008750
	BnABH41	BnABH429	ZS11A02G000190	ZS11C02G010440
	BnABH41	BnABH468	ZS11A02G000190	ZS11C03G010100
	BnABH42	BnABH361	ZS11A02G000710	ZS11A10G019840
	BnABH42	BnABH427	ZS11A02G000710	ZS11C02G009680
	BnABH42	BnABH757	ZS11A02G000710	ZS11C09G057930
	BnABH43	BnABH92	ZS11A02G000890	ZS11A03G008320
	BnABH43	BnABH362	ZS11A02G000890	ZS11A10G020030
	BnABH43	BnABH466	ZS11A02G000890	ZS11C03G009540
	BnABH43	BnABH760	ZS11A02G000890	ZS11C09G058390
	BnABH44	BnABH363	ZS11A02G001000	ZS11A10G020360
	BnABH44	BnABH426	ZS11A02G001000	ZS11C02G009270
	BnABH44	BnABH761	ZS11A02G001000	ZS11C09G058770
	BnABH46	BnABH765	ZS11A02G002480	ZS11C09G061360
	BnABH47	BnABH196	ZS11A02G002600	ZS11A05G040680
	BnABH47	BnABH422	ZS11A02G002600	ZS11C02G007250
	BnABH48	BnABH421	ZS11A02G003040	ZS11C02G006730
	BnABH49	BnABH371	ZS11A02G003380	ZS11A10G023370
	BnABH49	BnABH415	ZS11A02G003380	ZS11C01G058680
	BnABH49	BnABH420	ZS11A02G003380	ZS11C02G006330
	BnABH49	BnABH768	ZS11A02G003380	ZS11C09G063020
	BnABH50	BnABH89	ZS11A02G003610	ZS11A03G005680
	BnABH50	BnABH419	ZS11A02G003610	ZS11C02G006050
	BnABH50	BnABH463	ZS11A02G003610	ZS11C03G006340
	BnABH51	BnABH373	ZS11A02G003720	ZS11A10G023850
	BnABH51	BnABH771	ZS11A02G003720	ZS11C09G063630
	BnABH52	BnABH87	ZS11A02G004440	ZS11A03G004770
	BnABH52	BnABH417	ZS11A02G004440	ZS11C02G005080
	BnABH52	BnABH461	ZS11A02G004440	ZS11C03G005360
	BnABH53	BnABH86	ZS11A02G005740	ZS11A03G003510
	BnABH53	BnABH416	ZS11A02G005740	ZS11C02G003750
	BnABH53	BnABH460	ZS11A02G005740	ZS11C03G004220
	BnABH54	BnABH358	ZS11A02G009130	ZS11A10G018410
	BnABH54	BnABH432	ZS11A02G009130	ZS11C02G011350
	BnABH55	BnABH159	ZS11A02G009400	ZS11A04G019580
	BnABH55	BnABH219	ZS11A02G009400	ZS11A06G020290
	BnABH55	BnABH357	ZS11A02G009400	ZS11A10G018050
	BnABH55	BnABH433	ZS11A02G009400	ZS11C02G011690
	BnABH55	BnABH498	ZS11A02G009400	ZS11C03G065960
	BnABH55	BnABH552	ZS11A02G009400	ZS11C04G057890
	BnABH55	BnABH754	ZS11A02G009400	ZS11C09G055120
	BnABH56	BnABH434	ZS11A02G009630	ZS11C02G012130
	BnABH56	BnABH470	ZS11A02G009630	ZS11C03G011230
	BnABH58	BnABH353	ZS11A02G015430	ZS11A10G008790
	BnABH58	BnABH438	ZS11A02G015430	ZS11C02G021660
	BnABH59	BnABH248	ZS11A02G016560	ZS11A07G019220
	BnABH59	BnABH439	ZS11A02G016560	ZS11C02G023200
	BnABH59	BnABH618	ZS11A02G016560	ZS11C06G019540
	BnABH60	BnABH262	ZS11A02G018080	ZS11A07G033710
	BnABH60	BnABH261	ZS11A02G018080	ZS11A07G030660
	BnABH60	BnABH440	ZS11A02G018080	ZS11C02G025880
	BnABH60	BnABH632	ZS11A02G018080	ZS11C06G043050
	BnABH60	BnABH631	ZS11A02G018080	ZS11C06G038230
	BnABH61	BnABH441	ZS11A02G018330	ZS11C02G026310
	BnABH62	BnABH247	ZS11A02G018580	ZS11A07G012850
	BnABH63	BnABH443	ZS11A02G021970	ZS11C02G032870
	BnABH64	BnABH214	ZS11A02G023070	ZS11A06G014960
	BnABH64	BnABH268	ZS11A02G023070	ZS11A07G039450
	BnABH64	BnABH444	ZS11A02G023070	ZS11C02G034380
	BnABH64	BnABH577	ZS11A02G023070	ZS11C05G017800
	BnABH64	BnABH638	ZS11A02G023070	ZS11C06G050320
	BnABH65	BnABH257	ZS11A02G023840	ZS11A07G026840
	BnABH65	BnABH445	ZS11A02G023840	ZS11C02G035570
	BnABH67	BnABH211	ZS11A02G025900	ZS11A06G010910
	BnABH67	BnABH446	ZS11A02G025900	ZS11C02G038640
	BnABH67	BnABH574	ZS11A02G025900	ZS11C05G012930
	BnABH69	BnABH104	ZS11A02G029140	ZS11A03G025610
	BnABH69	BnABH447	ZS11A02G029140	ZS11C02G044710
	BnABH69	BnABH480	ZS11A02G029140	ZS11C03G031910
	BnABH70	BnABH314	ZS11A02G030830	ZS11A09G019200
	BnABH70	BnABH448	ZS11A02G030830	ZS11C02G047690
	BnABH70	BnABH742	ZS11A02G030830	ZS11C09G025130
	BnABH71	BnABH122	ZS11A02G033800	ZS11A03G045300
	BnABH71	BnABH315	ZS11A02G033800	ZS11A09G021530
	BnABH71	BnABH651	ZS11A02G033800	ZS11C07G032970
	BnABH71	BnABH743	ZS11A02G033800	ZS11C09G028610
	BnABH72	BnABH150	ZS11A02G037310	ZS11A04G013180
	BnABH72	BnABH233	ZS11A02G037310	ZS11A06G036900
	BnABH72	BnABH251	ZS11A02G037310	ZS11A07G020090
	BnABH72	BnABH449	ZS11A02G037310	ZS11C02G056970
	BnABH72	BnABH541	ZS11A02G037310	ZS11C04G050080
	BnABH72	BnABH654	ZS11A02G037310	ZS11C07G037740
	BnABH73	BnABH621	ZS11A02G037340	ZS11C06G021040
	BnABH74	BnABH450	ZS11A02G037700	ZS11C02G057580
	BnABH75	BnABH232	ZS11A02G037720	ZS11A06G036550
	BnABH75	BnABH451	ZS11A02G037720	ZS11C02G057600
	BnABH76	BnABH452	ZS11A02G038850	ZS11C02G059380
	BnABH76	BnABH657	ZS11A02G038850	ZS11C07G040060
	BnABH77	BnABH230	ZS11A02G039080	ZS11A06G035030
	BnABH77	BnABH454	ZS11A02G039080	ZS11C02G059680
	BnABH77	BnABH658	ZS11A02G039080	ZS11C07G040340
	BnABH80	BnABH456	ZS11A02G042120	ZS11C02G063960
	BnABH80	BnABH659	ZS11A02G042120	ZS11C07G045440
	BnABH80	BnABH730	ZS11A02G042120	ZS11C09G006670
	BnABH81	BnABH305	ZS11A02G043100	ZS11A09G006850
	BnABH81	BnABH732	ZS11A02G043100	ZS11C09G007760
	BnABH84	BnABH457	ZS11A02G044710	ZS11C02G066070
	BnABH85	BnABH377	ZS11A03G002430	ZS11A10G028380
	BnABH85	BnABH459	ZS11A03G002430	ZS11C03G002940
	BnABH85	BnABH776	ZS11A03G002430	ZS11C09G069570
	BnABH86	BnABH376	ZS11A03G003510	ZS11A10G026770
	BnABH86	BnABH416	ZS11A03G003510	ZS11C02G003750
	BnABH86	BnABH460	ZS11A03G003510	ZS11C03G004220
	BnABH86	BnABH775	ZS11A03G003510	ZS11C09G067620
	BnABH87	BnABH417	ZS11A03G004770	ZS11C02G005080
	BnABH87	BnABH461	ZS11A03G004770	ZS11C03G005360
	BnABH88	BnABH462	ZS11A03G004810	ZS11C03G005410
	BnABH88	BnABH772	ZS11A03G004810	ZS11C09G064930
	BnABH89	BnABH419	ZS11A03G005680	ZS11C02G006050
	BnABH89	BnABH463	ZS11A03G005680	ZS11C03G006340
	BnABH90	BnABH372	ZS11A03G006010	ZS11A10G023440
	BnABH90	BnABH464	ZS11A03G006010	ZS11C03G006710
	BnABH90	BnABH769	ZS11A03G006010	ZS11C09G063110
	BnABH91	BnABH465	ZS11A03G006270	ZS11C03G006980
	BnABH91	BnABH767	ZS11A03G006270	ZS11C09G062560
	BnABH92	BnABH362	ZS11A03G008320	ZS11A10G020030
	BnABH92	BnABH466	ZS11A03G008320	ZS11C03G009540
	BnABH92	BnABH760	ZS11A03G008320	ZS11C09G058390
	BnABH93	BnABH428	ZS11A03G008570	ZS11C02G010070
	BnABH93	BnABH467	ZS11A03G008570	ZS11C03G009910
	BnABH94	BnABH429	ZS11A03G008750	ZS11C02G010440
	BnABH94	BnABH468	ZS11A03G008750	ZS11C03G010100
	BnABH95	BnABH357	ZS11A03G009700	ZS11A10G018050
	BnABH95	BnABH433	ZS11A03G009700	ZS11C02G011690
	BnABH95	BnABH754	ZS11A03G009700	ZS11C09G055120
	BnABH96	BnABH356	ZS11A03G011790	ZS11A10G013920
	BnABH96	BnABH471	ZS11A03G011790	ZS11C03G013690
	BnABH96	BnABH753	ZS11A03G011790	ZS11C09G049080
	BnABH97	BnABH355	ZS11A03G013560	ZS11A10G010530
	BnABH97	BnABH472	ZS11A03G013560	ZS11C03G016030
	BnABH97	BnABH750	ZS11A03G013560	ZS11C09G043210
	BnABH98	BnABH177	ZS11A03G015280	ZS11A05G013340
	BnABH98	BnABH298	ZS11A03G015280	ZS11A08G032170
	BnABH98	BnABH347	ZS11A03G015280	ZS11A10G004740
	BnABH98	BnABH473	ZS11A03G015280	ZS11C03G018290
	BnABH98	BnABH564	ZS11A03G015280	ZS11C05G004300
	BnABH98	BnABH684	ZS11A03G015280	ZS11C08G002300
	BnABH99	BnABH176	ZS11A03G015670	ZS11A05G012620
	BnABH99	BnABH346	ZS11A03G015670	ZS11A10G004350
	BnABH99	BnABH474	ZS11A03G015670	ZS11C03G018720
	BnABH99	BnABH524	ZS11A03G015670	ZS11C04G017580
	BnABH99	BnABH563	ZS11A03G015670	ZS11C05G003890
	BnABH100	BnABH162	ZS11A03G019590	ZS11A04G027780
	BnABH100	BnABH140	ZS11A03G019590	ZS11A04G004420
	BnABH100	BnABH331	ZS11A03G019590	ZS11A09G044370
	BnABH100	BnABH475	ZS11A03G019590	ZS11C03G023660
	BnABH100	BnABH556	ZS11A03G019590	ZS11C04G068250
	BnABH100	BnABH531	ZS11A03G019590	ZS11C04G038980
	BnABH100	BnABH714	ZS11A03G019590	ZS11C08G041630
	BnABH101	BnABH167	ZS11A03G020650	ZS11A05G002520
	BnABH101	BnABH476	ZS11A03G020650	ZS11C03G025200
	BnABH101	BnABH515	ZS11A03G020650	ZS11C04G002760
	BnABH102	BnABH165	ZS11A03G022960	ZS11A04G032000
	BnABH103	BnABH479	ZS11A03G024770	ZS11C03G030800
	BnABH104	BnABH447	ZS11A03G025610	ZS11C02G044710
	BnABH104	BnABH480	ZS11A03G025610	ZS11C03G031910
	BnABH105	BnABH481	ZS11A03G025630	ZS11C03G031930
	BnABH106	BnABH482	ZS11A03G025880	ZS11C03G032190
	BnABH107	BnABH483	ZS11A03G026390	ZS11C03G032830
	BnABH108	BnABH484	ZS11A03G028560	ZS11C03G035940
	BnABH109	BnABH188	ZS11A03G033310	ZS11A05G033800
	BnABH109	BnABH485	ZS11A03G033310	ZS11C03G041150
	BnABH109	BnABH589	ZS11A03G033310	ZS11C05G057240
	BnABH110	BnABH187	ZS11A03G033550	ZS11A05G033290
	BnABH110	BnABH487	ZS11A03G033550	ZS11C03G041510
	BnABH110	BnABH588	ZS11A03G033550	ZS11C05G056650
	BnABH111	BnABH179	ZS11A03G035220	ZS11A05G017380
	BnABH111	BnABH184	ZS11A03G035220	ZS11A05G030230
	BnABH111	BnABH202	ZS11A03G035220	ZS11A06G001740
	BnABH111	BnABH271	ZS11A03G035220	ZS11A08G001960
	BnABH111	BnABH408	ZS11A03G035220	ZS11C01G050590
	BnABH111	BnABH488	ZS11A03G035220	ZS11C03G043770
	BnABH111	BnABH511	ZS11A03G035220	ZS11C03G088080
	BnABH111	BnABH586	ZS11A03G035220	ZS11C05G052570
	BnABH111	BnABH615	ZS11A03G035220	ZS11C06G015580
	BnABH112	BnABH183	ZS11A03G036680	ZS11A05G027260
	BnABH112	BnABH584	ZS11A03G036680	ZS11C05G048000
	BnABH113	BnABH489	ZS11A03G040450	ZS11C03G052130
	BnABH114	BnABH661	ZS11A03G042810	ZS11C07G047850
	BnABH115	BnABH327	ZS11A03G043140	ZS11A09G040440
	BnABH115	BnABH397	ZS11A03G043140	ZS11C01G029410
	BnABH116	BnABH143	ZS11A03G043860	ZS11A04G006790
	BnABH116	BnABH328	ZS11A03G043860	ZS11A09G041820
	BnABH116	BnABH534	ZS11A03G043860	ZS11C04G042600
	BnABH116	BnABH663	ZS11A03G043860	ZS11C07G048880
	BnABH116	BnABH711	ZS11A03G043860	ZS11C08G038680
	BnABH117	BnABH664	ZS11A03G044440	ZS11C07G049540
	BnABH117	BnABH695	ZS11A03G044440	ZS11C08G017350
	BnABH121	BnABH394	ZS11A03G045030	ZS11C01G024690
	BnABH121	BnABH668	ZS11A03G045030	ZS11C07G050240
	BnABH122	BnABH236	ZS11A03G045300	ZS11A06G039830
	BnABH122	BnABH281	ZS11A03G045300	ZS11A08G011880
	BnABH122	BnABH315	ZS11A03G045300	ZS11A09G021530
	BnABH122	BnABH393	ZS11A03G045300	ZS11C01G023950
	BnABH122	BnABH669	ZS11A03G045300	ZS11C07G050650
	BnABH122	BnABH651	ZS11A03G045300	ZS11C07G032970
	BnABH122	BnABH698	ZS11A03G045300	ZS11C08G019090
	BnABH122	BnABH743	ZS11A03G045300	ZS11C09G028610
	BnABH123	BnABH282	ZS11A03G046180	ZS11A08G012410
	BnABH123	BnABH386	ZS11A03G046180	ZS11C01G012260
	BnABH123	BnABH508	ZS11A03G046180	ZS11C03G078360
	BnABH123	BnABH670	ZS11A03G046180	ZS11C07G051630
	BnABH125	BnABH387	ZS11A03G046820	ZS11C01G013530
	BnABH125	BnABH671	ZS11A03G046820	ZS11C07G052380
	BnABH126	BnABH672	ZS11A03G047890	ZS11C07G053470
	BnABH127	BnABH389	ZS11A03G049240	ZS11C01G018620
	BnABH127	BnABH673	ZS11A03G049240	ZS11C07G054930
	BnABH128	BnABH391	ZS11A03G049560	ZS11C01G019270
	BnABH128	BnABH674	ZS11A03G049560	ZS11C07G055320
	BnABH129	BnABH675	ZS11A03G049850	ZS11C07G055670
	BnABH130	BnABH157	ZS11A03G054310	ZS11A04G017600
	BnABH130	BnABH283	ZS11A03G054310	ZS11A08G016960
	BnABH130	BnABH335	ZS11A03G054310	ZS11A09G051530
	BnABH130	BnABH384	ZS11A03G054310	ZS11C01G007780
	BnABH130	BnABH509	ZS11A03G054310	ZS11C03G085410
	BnABH130	BnABH548	ZS11A03G054310	ZS11C04G055330
	BnABH130	BnABH676	ZS11A03G054310	ZS11C07G059420
	BnABH130	BnABH718	ZS11A03G054310	ZS11C08G049690
	BnABH131	BnABH383	ZS11A03G055600	ZS11C01G005180
	BnABH131	BnABH677	ZS11A03G055600	ZS11C07G060460
	BnABH132	BnABH308	ZS11A03G057830	ZS11A09G010690
	BnABH132	BnABH382	ZS11A03G057830	ZS11C01G002740
	BnABH132	BnABH678	ZS11A03G057830	ZS11C07G062250
	BnABH132	BnABH735	ZS11A03G057830	ZS11C09G013020
	BnABH133	BnABH153	ZS11A03G058410	ZS11A04G017000
	BnABH133	BnABH336	ZS11A03G058410	ZS11A09G051920
	BnABH133	BnABH379	ZS11A03G058410	ZS11C01G002110
	BnABH133	BnABH545	ZS11A03G058410	ZS11C04G054410
	BnABH133	BnABH679	ZS11A03G058410	ZS11C07G062680
	BnABH133	BnABH719	ZS11A03G058410	ZS11C08G050140
	BnABH135	BnABH286	ZS11A03G058770	ZS11A08G020360
	BnABH135	BnABH506	ZS11A03G058770	ZS11C03G076360
	BnABH135	BnABH680	ZS11A03G058770	ZS11C07G062970
	BnABH136	BnABH681	ZS11A03G059390	ZS11C07G063340
	BnABH137	BnABH256	ZS11A04G000420	ZS11A07G025110
	BnABH137	BnABH334	ZS11A04G000420	ZS11A09G050240
	BnABH137	BnABH527	ZS11A04G000420	ZS11C04G031550
	BnABH137	BnABH626	ZS11A04G000420	ZS11C06G029760
	BnABH137	BnABH717	ZS11A04G000420	ZS11C08G048200
	BnABH138	BnABH333	ZS11A04G000550	ZS11A09G050110
	BnABH138	BnABH528	ZS11A04G000550	ZS11C04G031720
	BnABH138	BnABH716	ZS11A04G000550	ZS11C08G048090
	BnABH139	BnABH530	ZS11A04G001020	ZS11C04G032620
	BnABH140	BnABH162	ZS11A04G004420	ZS11A04G027780
	BnABH140	BnABH331	ZS11A04G004420	ZS11A09G044370
	BnABH140	BnABH475	ZS11A04G004420	ZS11C03G023660
	BnABH140	BnABH531	ZS11A04G004420	ZS11C04G038980
	BnABH140	BnABH556	ZS11A04G004420	ZS11C04G068250
	BnABH140	BnABH714	ZS11A04G004420	ZS11C08G041630
	BnABH141	BnABH532	ZS11A04G005090	ZS11C04G039960
	BnABH142	BnABH243	ZS11A04G005950	ZS11A07G009230
	BnABH142	BnABH287	ZS11A04G005950	ZS11A08G021850
	BnABH142	BnABH405	ZS11A04G005950	ZS11C01G041220
	BnABH142	BnABH505	ZS11A04G005950	ZS11C03G073980
	BnABH143	BnABH328	ZS11A04G006790	ZS11A09G041820
	BnABH143	BnABH534	ZS11A04G006790	ZS11C04G042600
	BnABH143	BnABH663	ZS11A04G006790	ZS11C07G048880
	BnABH143	BnABH711	ZS11A04G006790	ZS11C08G038680
	BnABH144	BnABH535	ZS11A04G008280	ZS11C04G044370
	BnABH145	BnABH536	ZS11A04G008830	ZS11C04G045030
	BnABH146	BnABH538	ZS11A04G010130	ZS11C04G047360
	BnABH147	BnABH537	ZS11A04G010290	ZS11C04G047220
	BnABH148	BnABH152	ZS11A04G011120	ZS11A04G014580
	BnABH148	BnABH539	ZS11A04G011120	ZS11C04G047620
	BnABH148	BnABH543	ZS11A04G011120	ZS11C04G051490
	BnABH149	BnABH540	ZS11A04G012060	ZS11C04G048720
	BnABH150	BnABH233	ZS11A04G013180	ZS11A06G036900
	BnABH150	BnABH251	ZS11A04G013180	ZS11A07G020090
	BnABH150	BnABH449	ZS11A04G013180	ZS11C02G056970
	BnABH150	BnABH541	ZS11A04G013180	ZS11C04G050080
	BnABH150	BnABH621	ZS11A04G013180	ZS11C06G021040
	BnABH150	BnABH654	ZS11A04G013180	ZS11C07G037740
	BnABH151	BnABH253	ZS11A04G014080	ZS11A07G020350
	BnABH151	BnABH310	ZS11A04G014080	ZS11A09G013480
	BnABH151	BnABH542	ZS11A04G014080	ZS11C04G051010
	BnABH151	BnABH623	ZS11A04G014080	ZS11C06G021800
	BnABH152	BnABH543	ZS11A04G014580	ZS11C04G051490
	BnABH152	BnABH539	ZS11A04G014580	ZS11C04G047620
	BnABH153	BnABH379	ZS11A04G017000	ZS11C01G002110
	BnABH153	BnABH545	ZS11A04G017000	ZS11C04G054410
	BnABH153	BnABH679	ZS11A04G017000	ZS11C07G062680
	BnABH154	BnABH336	ZS11A04G017010	ZS11A09G051920
	BnABH154	BnABH719	ZS11A04G017010	ZS11C08G050140
	BnABH155	BnABH546	ZS11A04G017030	ZS11C04G054420
	BnABH156	BnABH385	ZS11A04G017570	ZS11C01G007810
	BnABH156	BnABH547	ZS11A04G017570	ZS11C04G055240
	BnABH157	BnABH283	ZS11A04G017600	ZS11A08G016960
	BnABH157	BnABH335	ZS11A04G017600	ZS11A09G051530
	BnABH157	BnABH384	ZS11A04G017600	ZS11C01G007780
	BnABH157	BnABH509	ZS11A04G017600	ZS11C03G085410
	BnABH157	BnABH548	ZS11A04G017600	ZS11C04G055330
	BnABH157	BnABH676	ZS11A04G017600	ZS11C07G059420
	BnABH157	BnABH718	ZS11A04G017600	ZS11C08G049690
	BnABH158	BnABH549	ZS11A04G019090	ZS11C04G057220
	BnABH160	BnABH554	ZS11A04G021560	ZS11C04G060410
	BnABH161	BnABH175	ZS11A04G022940	ZS11A05G012120
	BnABH161	BnABH555	ZS11A04G022940	ZS11C04G062930
	BnABH161	BnABH523	ZS11A04G022940	ZS11C04G016580
	BnABH162	BnABH331	ZS11A04G027780	ZS11A09G044370
	BnABH162	BnABH475	ZS11A04G027780	ZS11C03G023660
	BnABH162	BnABH531	ZS11A04G027780	ZS11C04G038980
	BnABH162	BnABH556	ZS11A04G027780	ZS11C04G068250
	BnABH162	BnABH714	ZS11A04G027780	ZS11C08G041630
	BnABH163	BnABH169	ZS11A04G029330	ZS11A05G003380
	BnABH163	BnABH477	ZS11A04G029330	ZS11C03G025760
	BnABH163	BnABH557	ZS11A04G029330	ZS11C04G070700
	BnABH163	BnABH517	ZS11A04G029330	ZS11C04G003990
	BnABH164	BnABH558	ZS11A04G030530	ZS11C04G071980
	BnABH164	BnABH520	ZS11A04G030530	ZS11C04G005790
	BnABH165	BnABH478	ZS11A04G032000	ZS11C03G028200
	BnABH165	BnABH560	ZS11A04G032000	ZS11C04G073750
	BnABH166	BnABH513	ZS11A05G000680	ZS11C04G001700
	BnABH166	BnABH559	ZS11A05G000680	ZS11C04G073270
	BnABH167	BnABH476	ZS11A05G002520	ZS11C03G025200
	BnABH167	BnABH515	ZS11A05G002520	ZS11C04G002760
	BnABH168	BnABH516	ZS11A05G003100	ZS11C04G003630
	BnABH169	BnABH517	ZS11A05G003380	ZS11C04G003990
	BnABH170	BnABH557	ZS11A05G003380	ZS11C04G070700
	BnABH171	BnABH518	ZS11A05G003820	ZS11C04G004470
	BnABH172	BnABH519	ZS11A05G004660	ZS11C04G005640
	BnABH173	BnABH521	ZS11A05G005190	ZS11C04G006340
	BnABH174	BnABH522	ZS11A05G008760	ZS11C04G011490
	BnABH175	BnABH555	ZS11A05G012120	ZS11C04G062930
	BnABH175	BnABH523	ZS11A05G012120	ZS11C04G016580
	BnABH176	BnABH346	ZS11A05G012620	ZS11A10G004350
	BnABH176	BnABH474	ZS11A05G012620	ZS11C03G018720
	BnABH176	BnABH524	ZS11A05G012620	ZS11C04G017580
	BnABH176	BnABH563	ZS11A05G012620	ZS11C05G003890
	BnABH177	BnABH347	ZS11A05G013340	ZS11A10G004740
	BnABH177	BnABH473	ZS11A05G013340	ZS11C03G018290
	BnABH177	BnABH525	ZS11A05G013340	ZS11C04G018790
	BnABH177	BnABH564	ZS11A05G013340	ZS11C05G004300
	BnABH178	BnABH278	ZS11A05G015440	ZS11A08G010110
	BnABH178	BnABH617	ZS11A05G015440	ZS11C06G018460
	BnABH179	BnABH184	ZS11A05G017380	ZS11A05G030230
	BnABH179	BnABH202	ZS11A05G017380	ZS11A06G001740
	BnABH179	BnABH271	ZS11A05G017380	ZS11A08G001960
	BnABH179	BnABH408	ZS11A05G017380	ZS11C01G050590
	BnABH179	BnABH488	ZS11A05G017380	ZS11C03G043770
	BnABH179	BnABH511	ZS11A05G017380	ZS11C03G088080
	BnABH179	BnABH586	ZS11A05G017380	ZS11C05G052570
	BnABH179	BnABH615	ZS11A05G017380	ZS11C06G015580
	BnABH180	BnABH614	ZS11A05G017510	ZS11C06G015350
	BnABH181	BnABH205	ZS11A05G019160	ZS11A06G003520
	BnABH181	BnABH582	ZS11A05G019160	ZS11C05G034840
	BnABH181	BnABH605	ZS11A05G019160	ZS11C06G006830
	BnABH182	BnABH322	ZS11A05G022440	ZS11A09G031440
	BnABH182	BnABH583	ZS11A05G022440	ZS11C05G040210
	BnABH182	BnABH581	ZS11A05G022440	ZS11C05G031290
	BnABH183	BnABH584	ZS11A05G027260	ZS11C05G048000
	BnABH184	BnABH202	ZS11A05G030230	ZS11A06G001740
	BnABH184	BnABH271	ZS11A05G030230	ZS11A08G001960
	BnABH184	BnABH408	ZS11A05G030230	ZS11C01G050590
	BnABH184	BnABH511	ZS11A05G030230	ZS11C03G088080
	BnABH184	BnABH488	ZS11A05G030230	ZS11C03G043770
	BnABH184	BnABH511	ZS11A05G030230	ZS11C05G052570
	BnABH184	BnABH586	ZS11A05G030230	ZS11C06G015580
	BnABH185	BnABH615	ZS11A05G031450	ZS11C05G054310
	BnABH187	BnABH587	ZS11A05G033290	ZS11C03G041510
	BnABH187	BnABH487	ZS11A05G033290	ZS11C05G056650
	BnABH188	BnABH588	ZS11A05G033800	ZS11C03G041150
	BnABH188	BnABH485	ZS11A05G033800	ZS11C05G057240
	BnABH189	BnABH589	ZS11A05G035020	ZS11C05G058170
	BnABH190	BnABH591	ZS11A05G035050	ZS11C01G055800
	BnABH190	BnABH410	ZS11A05G035050	ZS11C05G058140
	BnABH191	BnABH590	ZS11A05G036740	ZS11C05G060420
	BnABH192	BnABH592	ZS11A05G038400	ZS11C05G062010
	BnABH193	BnABH593	ZS11A05G038950	ZS11C05G062520
	BnABH195	BnABH594	ZS11A05G040420	ZS11A05G040680
	BnABH196	BnABH196	ZS11A05G040680	ZS11C02G007250
	BnABH200	BnABH422	ZS11A06G001700	ZS11C06G002970
	BnABH200	BnABH596	ZS11A06G001700	ZS11C06G015640
	BnABH201	BnABH616	ZS11A06G001710	ZS11C06G003090
	BnABH202	BnABH602	ZS11A06G001740	ZS11A08G001960
	BnABH202	BnABH271	ZS11A06G001740	ZS11C01G050590
	BnABH202	BnABH408	ZS11A06G001740	ZS11C03G043770
	BnABH202	BnABH488	ZS11A06G001740	ZS11C03G088080
	BnABH202	BnABH511	ZS11A06G001740	ZS11C06G015580
	BnABH204	BnABH615	ZS11A06G003070	ZS11A08G002910
	BnABH204	BnABH272	ZS11A06G003070	ZS11C03G086770
	BnABH204	BnABH510	ZS11A06G003070	ZS11C06G005820
	BnABH205	BnABH604	ZS11A06G003520	ZS11A08G003320
	BnABH205	BnABH273	ZS11A06G003520	ZS11C05G034840
	BnABH205	BnABH582	ZS11A06G003520	ZS11C06G006830
	BnABH205	BnABH605	ZS11A06G003520	ZS11C08G003890
	BnABH206	BnABH686	ZS11A06G005850	ZS11C05G006800
	BnABH207	BnABH566	ZS11A06G006530	ZS11A09G059560
	BnABH207	BnABH341	ZS11A06G006530	ZS11A09G017150
	BnABH207	BnABH311	ZS11A06G006530	ZS11C05G007610
	BnABH207	BnABH568	ZS11A06G006530	ZS11C08G057920
	BnABH207	BnABH724	ZS11A06G006530	ZS11C09G022080
	BnABH208	BnABH738	ZS11A06G007460	ZS11A08G030000
	BnABH208	BnABH295	ZS11A06G007460	ZS11C05G008760
	BnABH208	BnABH570	ZS11A06G007460	ZS11C08G025420
	BnABH209	BnABH701	ZS11A06G009270	ZS11C05G010790
	BnABH210	BnABH572	ZS11A06G009430	ZS11C05G010970
	BnABH211	BnABH573	ZS11A06G010910	ZS11C02G038640
	BnABH211	BnABH446	ZS11A06G010910	ZS11C05G012930
	BnABH212	BnABH574	ZS11A06G013840	ZS11A08G026740
	BnABH212	BnABH291	ZS11A06G013840	ZS11A09G054620
	BnABH212	BnABH338	ZS11A06G013840	ZS11C05G016240
	BnABH212	BnABH575	ZS11A06G013840	ZS11C08G030450
	BnABH212	BnABH705	ZS11A06G013840	ZS11C08G053040
	BnABH213	BnABH722	ZS11A06G014270	ZS11C05G016740
	BnABH214	BnABH576	ZS11A06G014960	ZS11A07G039450
	BnABH214	BnABH268	ZS11A06G014960	ZS11C02G034380
	BnABH214	BnABH444	ZS11A06G014960	ZS11C05G017800
	BnABH214	BnABH577	ZS11A06G014960	ZS11C06G050320
	BnABH215	BnABH638	ZS11A06G017100	ZS11C08G035080
	BnABH216	BnABH708	ZS11A06G017680	ZS11A06G023740
	BnABH216	BnABH221	ZS11A06G017680	ZS11A06G026030
	BnABH216	BnABH223	ZS11A06G017680	ZS11C03G062170
	BnABH216	BnABH495	ZS11A06G017680	ZS11C03G059110
	BnABH216	BnABH493	ZS11A06G017680	ZS11C08G034440
	BnABH217	BnABH707	ZS11A06G017910	ZS11C01G032490
	BnABH217	BnABH400	ZS11A06G017910	ZS11C08G034110
	BnABH218	BnABH706	ZS11A06G018300	ZS11A06G023350
	BnABH219	BnABH220	ZS11A06G020290	ZS11A10G018050
	BnABH219	BnABH357	ZS11A06G020290	ZS11C03G065960
	BnABH219	BnABH498	ZS11A06G020290	ZS11C09G055120
	BnABH220	BnABH754	ZS11A06G023350	ZS11C03G068850
	BnABH220	BnABH500	ZS11A06G023350	ZS11C03G062820
	BnABH221	BnABH496	ZS11A06G023740	ZS11A06G026030
	BnABH221	BnABH223	ZS11A06G023740	ZS11C03G062170
	BnABH221	BnABH495	ZS11A06G023740	ZS11C03G059110
	BnABH221	BnABH493	ZS11A06G023740	ZS11C08G034440
	BnABH222	BnABH707	ZS11A06G023930	ZS11C01G031640
	BnABH222	BnABH398	ZS11A06G023930	ZS11C03G061880
	BnABH223	BnABH494	ZS11A06G026030	ZS11C03G062170
	BnABH223	BnABH495	ZS11A06G026030	ZS11C08G034440
	BnABH225	BnABH707	ZS11A06G028800	ZS11C03G055100
	BnABH226	BnABH490	ZS11A06G029910	ZS11A09G006250
	BnABH226	BnABH304	ZS11A06G029910	ZS11C07G046020
	BnABH226	BnABH660	ZS11A06G029910	ZS11C09G007000
	BnABH229	BnABH731	ZS11A06G033130	ZS11C05G062520
	BnABH230	BnABH594	ZS11A06G035030	ZS11C02G059680
	BnABH230	BnABH454	ZS11A06G035030	ZS11C07G040340
	BnABH231	BnABH658	ZS11A06G035130	ZS11C02G059380
	BnABH232	BnABH452	ZS11A06G036550	ZS11C02G057600
	BnABH233	BnABH251	ZS11A06G036900	ZS11A07G020090
	BnABH233	BnABH449	ZS11A06G036900	ZS11C02G056970
	BnABH233	BnABH541	ZS11A06G036900	ZS11C04G050080
	BnABH233	BnABH621	ZS11A06G036900	ZS11C06G021040
	BnABH233	BnABH654	ZS11A06G036900	ZS11C07G037740
	BnABH235	BnABH653	ZS11A06G037990	ZS11C07G035910
	BnABH236	BnABH281	ZS11A06G039830	ZS11A08G011880
	BnABH236	BnABH315	ZS11A06G039830	ZS11A09G021530
	BnABH236	BnABH393	ZS11A06G039830	ZS11C01G023950
	BnABH236	BnABH669	ZS11A06G039830	ZS11C07G050650
	BnABH236	BnABH698	ZS11A06G039830	ZS11C08G019090
	BnABH236	BnABH743	ZS11A06G039830	ZS11C09G028610
	BnABH237	BnABH313	ZS11A06G042470	ZS11A09G018830
	BnABH237	BnABH741	ZS11A06G042470	ZS11C09G024620
	BnABH238	BnABH337	ZS11A07G001220	ZS11A09G054430
	BnABH238	BnABH721	ZS11A07G001220	ZS11C08G052780
	BnABH239	BnABH640	ZS11A07G005370	ZS11C07G009850
	BnABH240	BnABH403	ZS11A07G008380	ZS11C01G040290
	BnABH240	BnABH641	ZS11A07G008380	ZS11C07G013770
	BnABH243	BnABH405	ZS11A07G009230	ZS11C01G041220
	BnABH243	BnABH645	ZS11A07G009230	ZS11C07G015450
	BnABH244	BnABH324	ZS11A07G010310	ZS11A09G033390
	BnABH244	BnABH579	ZS11A07G010310	ZS11C05G028790
	BnABH244	BnABH646	ZS11A07G010310	ZS11C07G017050
	BnABH245	BnABH288	ZS11A07G011130	ZS11A08G022730
	BnABH245	BnABH504	ZS11A07G011130	ZS11C03G072640
	BnABH245	BnABH647	ZS11A07G011130	ZS11C07G018330
	BnABH246	BnABH648	ZS11A07G011850	ZS11C07G019590
	BnABH247	BnABH290	ZS11A07G012850	ZS11A08G024420
	BnABH247	BnABH502	ZS11A07G012850	ZS11C03G069700
	BnABH247	BnABH650	ZS11A07G012850	ZS11C07G021120
	BnABH248	BnABH618	ZS11A07G019220	ZS11C06G019540
	BnABH249	BnABH619	ZS11A07G019250	ZS11C06G019600
	BnABH250	BnABH620	ZS11A07G019300	ZS11C06G019660
	BnABH251	BnABH541	ZS11A07G020090	ZS11C04G050080
	BnABH251	BnABH621	ZS11A07G020090	ZS11C06G021040
	BnABH251	BnABH654	ZS11A07G020090	ZS11C07G037740
	BnABH252	BnABH622	ZS11A07G020300	ZS11C06G021740
	BnABH253	BnABH542	ZS11A07G020350	ZS11C04G051010
	BnABH253	BnABH623	ZS11A07G020350	ZS11C06G021800
	BnABH255	BnABH625	ZS11A07G024500	ZS11C06G028770
	BnABH256	BnABH334	ZS11A07G025110	ZS11A09G050240
	BnABH256	BnABH527	ZS11A07G025110	ZS11C04G031550
	BnABH256	BnABH626	ZS11A07G025110	ZS11C06G029760
	BnABH256	BnABH717	ZS11A07G025110	ZS11C08G048200
	BnABH257	BnABH445	ZS11A07G026840	ZS11C02G035570
	BnABH258	BnABH266	ZS11A07G028330	ZS11A07G037700
	BnABH258	BnABH339	ZS11A07G028330	ZS11A09G055010
	BnABH258	BnABH627	ZS11A07G028330	ZS11C06G034760
	BnABH258	BnABH636	ZS11A07G028330	ZS11C06G048280
	BnABH258	BnABH723	ZS11A07G028330	ZS11C08G053640
	BnABH259	BnABH264	ZS11A07G028560	ZS11A07G037370
	BnABH259	BnABH628	ZS11A07G028560	ZS11C06G035060
	BnABH259	BnABH634	ZS11A07G028560	ZS11C06G047870
	BnABH260	BnABH629	ZS11A07G028960	ZS11C06G035770
	BnABH261	BnABH440	ZS11A07G030660	ZS11C02G025880
	BnABH261	BnABH631	ZS11A07G030660	ZS11C06G038230
	BnABH261	BnABH632	ZS11A07G030660	ZS11C06G043050
	BnABH262	BnABH440	ZS11A07G033710	ZS11C02G025880
	BnABH262	BnABH632	ZS11A07G033710	ZS11C06G043050
	BnABH263	BnABH633	ZS11A07G033960	ZS11C06G043560
	BnABH264	BnABH293	ZS11A07G037370	ZS11A08G027130
	BnABH264	BnABH634	ZS11A07G037370	ZS11C06G047870
	BnABH264	BnABH628	ZS11A07G037370	ZS11C06G035060
	BnABH265	BnABH292	ZS11A07G037700	ZS11A08G027120
	BnABH265	BnABH339	ZS11A07G037700	ZS11A09G055010
	BnABH265	BnABH636	ZS11A07G037700	ZS11C06G048280
	BnABH265	BnABH627	ZS11A07G037700	ZS11C06G034760
	BnABH265	BnABH704	ZS11A07G037700	ZS11C08G029870
	BnABH265	BnABH723	ZS11A07G037700	ZS11C08G053640
	BnABH267	BnABH637	ZS11A07G037990	ZS11C06G048680
	BnABH268	BnABH444	ZS11A07G039450	ZS11C02G034380
	BnABH268	BnABH577	ZS11A07G039450	ZS11C05G017800
	BnABH268	BnABH638	ZS11A07G039450	ZS11C06G050320
	BnABH269	BnABH639	ZS11A07G041010	ZS11C06G052200
	BnABH270	BnABH482	ZS11A08G000260	ZS11C03G090860
	BnABH271	BnABH408	ZS11A08G001960	ZS11C01G050590
	BnABH271	BnABH488	ZS11A08G001960	ZS11C03G043770
	BnABH271	BnABH511	ZS11A08G001960	ZS11C03G088080
	BnABH271	BnABH586	ZS11A08G001960	ZS11C05G052570
	BnABH271	BnABH615	ZS11A08G001960	ZS11C06G015580
	BnABH272	BnABH510	ZS11A08G002910	ZS11C03G086770
	BnABH272	BnABH604	ZS11A08G002910	ZS11C06G005820
	BnABH273	BnABH605	ZS11A08G003320	ZS11C06G006830
	BnABH273	BnABH686	ZS11A08G003320	ZS11C08G003890
	BnABH274	BnABH687	ZS11A08G004990	ZS11C08G006880
	BnABH275	BnABH349	ZS11A08G005430	ZS11A10G006830
	BnABH275	BnABH690	ZS11A08G005430	ZS11C08G007730
	BnABH276	BnABH691	ZS11A08G006590	ZS11C08G010380
	BnABH277	BnABH613	ZS11A08G007680	ZS11C06G012760
	BnABH277	BnABH693	ZS11A08G007680	ZS11C08G012060
	BnABH278	BnABH396	ZS11A08G010110	ZS11C01G028370
	BnABH278	BnABH617	ZS11A08G010110	ZS11C06G018460
	BnABH278	BnABH694	ZS11A08G010110	ZS11C08G016080
	BnABH279	BnABH395	ZS11A08G011400	ZS11C01G025190
	BnABH279	BnABH667	ZS11A08G011400	ZS11C07G050140
	BnABH279	BnABH696	ZS11A08G011400	ZS11C08G018070
	BnABH281	BnABH315	ZS11A08G011880	ZS11A09G021530
	BnABH281	BnABH393	ZS11A08G011880	ZS11C01G023950
	BnABH281	BnABH669	ZS11A08G011880	ZS11C07G050650
	BnABH281	BnABH651	ZS11A08G011880	ZS11C07G032970
	BnABH281	BnABH698	ZS11A08G011880	ZS11C08G019090
	BnABH281	BnABH743	ZS11A08G011880	ZS11C09G028610
	BnABH282	BnABH386	ZS11A08G012410	ZS11C01G012260
	BnABH282	BnABH508	ZS11A08G012410	ZS11C03G078360
	BnABH282	BnABH670	ZS11A08G012410	ZS11C07G051630
	BnABH283	BnABH335	ZS11A08G016960	ZS11A09G051530
	BnABH283	BnABH384	ZS11A08G016960	ZS11C01G007780
	BnABH283	BnABH509	ZS11A08G016960	ZS11C03G085410
	BnABH283	BnABH548	ZS11A08G016960	ZS11C04G055330
	BnABH283	BnABH677	ZS11A08G016960	ZS11C07G059420
	BnABH283	BnABH718	ZS11A08G016960	ZS11C08G049690
	BnABH284	BnABH390	ZS11A08G019280	ZS11C01G018960
	BnABH284	BnABH699	ZS11A08G019280	ZS11C08G020170
	BnABH285	BnABH380	ZS11A08G019990	ZS11C01G002430
	BnABH285	BnABH507	ZS11A08G019990	ZS11C03G077150
	BnABH286	BnABH506	ZS11A08G020360	ZS11C03G076360
	BnABH286	BnABH680	ZS11A08G020360	ZS11C07G062970
	BnABH287	BnABH505	ZS11A08G021850	ZS11C03G073980
	BnABH288	BnABH504	ZS11A08G022730	ZS11C03G072640
	BnABH288	BnABH647	ZS11A08G022730	ZS11C07G018330
	BnABH289	BnABH325	ZS11A08G024300	ZS11A09G036680
	BnABH289	BnABH503	ZS11A08G024300	ZS11C03G069950
	BnABH290	BnABH502	ZS11A08G024420	ZS11C03G069700
	BnABH290	BnABH650	ZS11A08G024420	ZS11C07G021120
	BnABH291	BnABH338	ZS11A08G026740	ZS11A09G054620
	BnABH291	BnABH575	ZS11A08G026740	ZS11C05G016240
	BnABH291	BnABH722	ZS11A08G026740	ZS11C08G053040
	BnABH291	BnABH705	ZS11A08G026740	ZS11C08G030450
	BnABH292	BnABH339	ZS11A08G027120	ZS11A09G055010
	BnABH292	BnABH627	ZS11A08G027120	ZS11C06G034760
	BnABH292	BnABH636	ZS11A08G027120	ZS11C06G048280
	BnABH292	BnABH723	ZS11A08G027120	ZS11C08G053640
	BnABH292	BnABH704	ZS11A08G027120	ZS11C08G029870
	BnABH293	BnABH634	ZS11A08G027130	ZS11C06G047870
	BnABH294	BnABH629	ZS11A08G027540	ZS11C06G035770
	BnABH294	BnABH702	ZS11A08G027540	ZS11C08G029220
	BnABH295	BnABH570	ZS11A08G030000	ZS11C05G008760
	BnABH295	BnABH701	ZS11A08G030000	ZS11C08G025420
	BnABH296	BnABH700	ZS11A08G030450	ZS11C08G024780
	BnABH297	BnABH685	ZS11A08G031470	ZS11C08G003580
	BnABH298	BnABH347	ZS11A08G032170	ZS11A10G004740
	BnABH298	BnABH473	ZS11A08G032170	ZS11C03G018290
	BnABH298	BnABH564	ZS11A08G032170	ZS11C05G004300
	BnABH298	BnABH684	ZS11A08G032170	ZS11C08G002300
	BnABH299	BnABH345	ZS11A08G032340	ZS11A10G004340
	BnABH299	BnABH562	ZS11A08G032340	ZS11C05G003880
	BnABH299	BnABH683	ZS11A08G032340	ZS11C08G002090
	BnABH300	BnABH343	ZS11A08G033530	ZS11A09G062280
	BnABH300	BnABH726	ZS11A08G033530	ZS11C08G061300
	BnABH300	BnABH682	ZS11A08G033530	ZS11C08G000150
	BnABH301	BnABH727	ZS11A09G001660	ZS11C09G001830
	BnABH302	BnABH455	ZS11A09G005410	ZS11C02G062800
	BnABH303	BnABH729	ZS11A09G005930	ZS11C09G006650
	BnABH304	BnABH660	ZS11A09G006250	ZS11C07G046020
	BnABH304	BnABH731	ZS11A09G006250	ZS11C09G007000
	BnABH305	BnABH458	ZS11A09G006850	ZS11C02G068010
	BnABH305	BnABH732	ZS11A09G006850	ZS11C09G007760
	BnABH306	BnABH733	ZS11A09G008670	ZS11C09G010520
	BnABH307	BnABH734	ZS11A09G008710	ZS11C09G010560
	BnABH308	BnABH382	ZS11A09G010690	ZS11C01G002740
	BnABH308	BnABH678	ZS11A09G010690	ZS11C07G062250
	BnABH308	BnABH735	ZS11A09G010690	ZS11C09G013020
	BnABH309	BnABH736	ZS11A09G010700	ZS11C09G013030
	BnABH310	BnABH388	ZS11A09G013480	ZS11C01G018600
	BnABH310	BnABH737	ZS11A09G013480	ZS11C09G016470
	BnABH311	BnABH341	ZS11A09G017150	ZS11A09G059560
	BnABH311	BnABH568	ZS11A09G017150	ZS11C05G007610
	BnABH311	BnABH724	ZS11A09G017150	ZS11C08G057920
	BnABH311	BnABH738	ZS11A09G017150	ZS11C09G022080
	BnABH312	BnABH740	ZS11A09G018260	ZS11C09G023600
	BnABH313	BnABH349	ZS11A09G018830	ZS11A10G006830
	BnABH313	BnABH526	ZS11A09G018830	ZS11C04G024670
	BnABH313	BnABH741	ZS11A09G018830	ZS11C09G024620
	BnABH314	BnABH448	ZS11A09G019200	ZS11C02G047690
	BnABH314	BnABH742	ZS11A09G019200	ZS11C09G025130
	BnABH315	BnABH651	ZS11A09G021530	ZS11C07G032970
	BnABH315	BnABH669	ZS11A09G021530	ZS11C07G050650
	BnABH315	BnABH698	ZS11A09G021530	ZS11C08G019090
	BnABH315	BnABH743	ZS11A09G021530	ZS11C09G028610
	BnABH316	BnABH653	ZS11A09G022700	ZS11C07G035910
	BnABH318	BnABH746	ZS11A09G027110	ZS11C09G036060
	BnABH319	BnABH611	ZS11A09G029250	ZS11C06G011810
	BnABH320	BnABH612	ZS11A09G029630	ZS11C06G012370
	BnABH320	BnABH692	ZS11A09G029630	ZS11C08G011830
	BnABH321	BnABH613	ZS11A09G030090	ZS11C06G012760
	BnABH321	BnABH693	ZS11A09G030090	ZS11C08G012060
	BnABH322	BnABH583	ZS11A09G031440	ZS11C05G040210
	BnABH322	BnABH581	ZS11A09G031440	ZS11C05G031290
	BnABH324	BnABH579	ZS11A09G033390	ZS11C05G028790
	BnABH324	BnABH646	ZS11A09G033390	ZS11C07G017050
	BnABH325	BnABH503	ZS11A09G036680	ZS11C03G069950
	BnABH325	BnABH578	ZS11A09G036680	ZS11C05G023730
	BnABH326	BnABH709	ZS11A09G040210	ZS11C08G037140
	BnABH327	BnABH397	ZS11A09G040440	ZS11C01G029410
	BnABH328	BnABH534	ZS11A09G041820	ZS11C04G042600
	BnABH328	BnABH663	ZS11A09G041820	ZS11C07G048880
	BnABH328	BnABH711	ZS11A09G041820	ZS11C08G038680
	BnABH329	BnABH713	ZS11A09G041990	ZS11C08G038920
	BnABH331	BnABH475	ZS11A09G044370	ZS11C03G023660
	BnABH331	BnABH556	ZS11A09G044370	ZS11C04G068250
	BnABH331	BnABH531	ZS11A09G044370	ZS11C04G038980
	BnABH331	BnABH714	ZS11A09G044370	ZS11C08G041630
	BnABH332	BnABH715	ZS11A09G049910	ZS11C08G047870
	BnABH333	BnABH528	ZS11A09G050110	ZS11C04G031720
	BnABH333	BnABH716	ZS11A09G050110	ZS11C08G048090
	BnABH334	BnABH527	ZS11A09G050240	ZS11C04G031550
	BnABH334	BnABH626	ZS11A09G050240	ZS11C06G029760
	BnABH334	BnABH717	ZS11A09G050240	ZS11C08G048200
	BnABH335	BnABH384	ZS11A09G051530	ZS11C01G007780
	BnABH335	BnABH509	ZS11A09G051530	ZS11C03G085410
	BnABH335	BnABH548	ZS11A09G051530	ZS11C04G055330
	BnABH335	BnABH676	ZS11A09G051530	ZS11C07G059420
	BnABH335	BnABH718	ZS11A09G051530	ZS11C08G049690
	BnABH336	BnABH379	ZS11A09G051920	ZS11C01G002110
	BnABH336	BnABH546	ZS11A09G051920	ZS11C04G054420
	BnABH336	BnABH719	ZS11A09G051920	ZS11C08G050140
	BnABH337	BnABH721	ZS11A09G054430	ZS11C08G052780
	BnABH338	BnABH575	ZS11A09G054620	ZS11C05G016240
	BnABH338	BnABH722	ZS11A09G054620	ZS11C08G053040
	BnABH338	BnABH705	ZS11A09G054620	ZS11C08G030450
	BnABH339	BnABH627	ZS11A09G055010	ZS11C06G034760
	BnABH339	BnABH636	ZS11A09G055010	ZS11C06G048280
	BnABH339	BnABH723	ZS11A09G055010	ZS11C08G053640
	BnABH339	BnABH704	ZS11A09G055010	ZS11C08G029870
	BnABH341	BnABH568	ZS11A09G059560	ZS11C05G007610
	BnABH341	BnABH724	ZS11A09G059560	ZS11C08G057920
	BnABH341	BnABH738	ZS11A09G059560	ZS11C09G022080
	BnABH342	BnABH344	ZS11A09G061650	ZS11A10G002450
	BnABH342	BnABH561	ZS11A09G061650	ZS11C05G002270
	BnABH342	BnABH725	ZS11A09G061650	ZS11C08G060720
	BnABH343	BnABH726	ZS11A09G062280	ZS11C08G061300
	BnABH343	BnABH682	ZS11A09G062280	ZS11C08G000150
	BnABH344	BnABH561	ZS11A10G002450	ZS11C05G002270
	BnABH344	BnABH725	ZS11A10G002450	ZS11C08G060720
	BnABH345	BnABH683	ZS11A10G004340	ZS11C08G002090
	BnABH346	BnABH474	ZS11A10G004350	ZS11C03G018720
	BnABH346	BnABH524	ZS11A10G004350	ZS11C04G017580
	BnABH346	BnABH563	ZS11A10G004350	ZS11C05G003890
	BnABH347	BnABH473	ZS11A10G004740	ZS11C03G018290
	BnABH347	BnABH525	ZS11A10G004740	ZS11C04G018790
	BnABH347	BnABH564	ZS11A10G004740	ZS11C05G004300
	BnABH347	BnABH684	ZS11A10G004740	ZS11C08G002300
	BnABH348	BnABH554	ZS11A10G005200	ZS11C04G060410
	BnABH348	BnABH565	ZS11A10G005200	ZS11C05G004690
	BnABH349	BnABH526	ZS11A10G006830	ZS11C04G024670
	BnABH349	BnABH610	ZS11A10G006830	ZS11C06G009950
	BnABH349	BnABH607	ZS11A10G006830	ZS11C06G009830
	BnABH349	BnABH690	ZS11A10G006830	ZS11C08G007730
	BnABH349	BnABH741	ZS11A10G006830	ZS11C09G024620
	BnABH352	BnABH747	ZS11A10G008150	ZS11C09G038480
	BnABH353	BnABH438	ZS11A10G008790	ZS11C02G021660
	BnABH354	BnABH749	ZS11A10G008900	ZS11C09G040410
	BnABH355	BnABH472	ZS11A10G010530	ZS11C03G016030
	BnABH356	BnABH471	ZS11A10G013920	ZS11C03G013690
	BnABH356	BnABH753	ZS11A10G013920	ZS11C09G049080
	BnABH357	BnABH433	ZS11A10G018050	ZS11C02G011690
	BnABH357	BnABH498	ZS11A10G018050	ZS11C03G065960
	BnABH357	BnABH754	ZS11A10G018050	ZS11C09G055120
	BnABH358	BnABH432	ZS11A10G018410	ZS11C02G011350
	BnABH359	BnABH431	ZS11A10G019030	ZS11C02G010940
	BnABH359	BnABH430	ZS11A10G019030	ZS11C02G010610
	BnABH359	BnABH755	ZS11A10G019030	ZS11C09G056580
	BnABH360	BnABH756	ZS11A10G019420	ZS11C09G057250
	BnABH361	BnABH427	ZS11A10G019840	ZS11C02G009680
	BnABH361	BnABH757	ZS11A10G019840	ZS11C09G057930
	BnABH362	BnABH466	ZS11A10G020030	ZS11C03G009540
	BnABH362	BnABH760	ZS11A10G020030	ZS11C09G058390
	BnABH363	BnABH426	ZS11A10G020360	ZS11C02G009270
	BnABH363	BnABH761	ZS11A10G020360	ZS11C09G058770
	BnABH364	BnABH762	ZS11A10G021020	ZS11C09G059950
	BnABH367	BnABH764	ZS11A10G021750	ZS11C09G060780
	BnABH368	BnABH423	ZS11A10G022140	ZS11C02G007380
	BnABH368	BnABH765	ZS11A10G022140	ZS11C09G061360
	BnABH369	BnABH766	ZS11A10G022190	ZS11C09G061420
	BnABH371	BnABH420	ZS11A10G023370	ZS11C02G006330
	BnABH371	BnABH768	ZS11A10G023370	ZS11C09G063020
	BnABH372	BnABH464	ZS11A10G023440	ZS11C03G006710
	BnABH372	BnABH769	ZS11A10G023440	ZS11C09G063110
	BnABH373	BnABH771	ZS11A10G023850	ZS11C09G063630
	BnABH374	BnABH773	ZS11A10G025150	ZS11C09G065180
	BnABH375	BnABH774	ZS11A10G026150	ZS11C09G066790
	BnABH376	BnABH460	ZS11A10G026770	ZS11C03G004220
	BnABH376	BnABH775	ZS11A10G026770	ZS11C09G067620
	BnABH377	BnABH459	ZS11A10G028380	ZS11C03G002940
	BnABH377	BnABH776	ZS11A10G028380	ZS11C09G069570
	BnABH378	BnABH411	ZS11A10G031050	ZS11C01G056690
	BnABH378	BnABH777	ZS11A10G031050	ZS11C09G072770
	BnABH379	BnABH545	ZS11C01G002110	ZS11C04G054410
	BnABH379	BnABH679	ZS11C01G002110	ZS11C07G062680
	BnABH379	BnABH719	ZS11C01G002110	ZS11C08G050140
	BnABH380	BnABH507	ZS11C01G002430	ZS11C03G077150
	BnABH382	BnABH678	ZS11C01G002740	ZS11C07G062250
	BnABH382	BnABH735	ZS11C01G002740	ZS11C09G013020
	BnABH383	BnABH677	ZS11C01G005180	ZS11C07G060460
	BnABH384	BnABH509	ZS11C01G007780	ZS11C03G085410
	BnABH384	BnABH548	ZS11C01G007780	ZS11C04G055330
	BnABH384	BnABH676	ZS11C01G007780	ZS11C07G059420
	BnABH384	BnABH718	ZS11C01G007780	ZS11C08G049690
	BnABH385	BnABH547	ZS11C01G007810	ZS11C04G055240
	BnABH386	BnABH508	ZS11C01G012260	ZS11C03G078360
	BnABH386	BnABH670	ZS11C01G012260	ZS11C07G051630
	BnABH387	BnABH671	ZS11C01G013530	ZS11C07G052380
	BnABH388	BnABH737	ZS11C01G018600	ZS11C09G016470
	BnABH389	BnABH673	ZS11C01G018620	ZS11C07G054930
	BnABH390	BnABH699	ZS11C01G018960	ZS11C08G020170
	BnABH393	BnABH651	ZS11C01G023950	ZS11C07G032970
	BnABH393	BnABH669	ZS11C01G023950	ZS11C07G050650
	BnABH393	BnABH698	ZS11C01G023950	ZS11C08G019090
	BnABH394	BnABH668	ZS11C01G024690	ZS11C07G050240
	BnABH395	BnABH667	ZS11C01G025190	ZS11C07G050140
	BnABH395	BnABH696	ZS11C01G025190	ZS11C08G018070
	BnABH396	BnABH694	ZS11C01G028370	ZS11C08G016080
	BnABH397	BnABH662	ZS11C01G029410	ZS11C07G048110
	BnABH398	BnABH494	ZS11C01G031640	ZS11C03G061880
	BnABH403	BnABH641	ZS11C01G040290	ZS11C07G013770
	BnABH404	BnABH643	ZS11C01G041110	ZS11C07G015400
	BnABH405	BnABH505	ZS11C01G041220	ZS11C03G073980
	BnABH405	BnABH645	ZS11C01G041220	ZS11C07G015450
	BnABH408	BnABH511	ZS11C01G050590	ZS11C03G088080
	BnABH408	BnABH488	ZS11C01G050590	ZS11C03G043770
	BnABH408	BnABH586	ZS11C01G050590	ZS11C05G052570
	BnABH408	BnABH615	ZS11C01G050590	ZS11C06G015580
	BnABH410	BnABH590	ZS11C01G055800	ZS11C05G058140
	BnABH411	BnABH777	ZS11C01G056690	ZS11C09G072770
	BnABH415	BnABH420	ZS11C01G058680	ZS11C02G006330
	BnABH416	BnABH460	ZS11C02G003750	ZS11C03G004220
	BnABH417	BnABH461	ZS11C02G005080	ZS11C03G005360
	BnABH419	BnABH463	ZS11C02G006050	ZS11C03G006340
	BnABH420	BnABH768	ZS11C02G006330	ZS11C09G063020
	BnABH423	BnABH765	ZS11C02G007380	ZS11C09G061360
	BnABH426	BnABH761	ZS11C02G009270	ZS11C09G058770
	BnABH427	BnABH757	ZS11C02G009680	ZS11C09G057930
	BnABH428	BnABH467	ZS11C02G010070	ZS11C03G009910
	BnABH429	BnABH468	ZS11C02G010440	ZS11C03G010100
	BnABH430	BnABH431	ZS11C02G010610	ZS11C02G010940
	BnABH430	BnABH755	ZS11C02G010610	ZS11C09G056580
	BnABH431	BnABH755	ZS11C02G010940	ZS11C09G056580
	BnABH433	BnABH754	ZS11C02G011690	ZS11C09G055120
	BnABH434	BnABH470	ZS11C02G012130	ZS11C03G011230
	BnABH440	BnABH618	ZS11C02G023200	ZS11C06G019540
	BnABH441	BnABH632	ZS11C02G025880	ZS11C06G043050
	BnABH441	BnABH631	ZS11C02G025880	ZS11C06G038230
	BnABH444	BnABH577	ZS11C02G034380	ZS11C05G017800
	BnABH444	BnABH638	ZS11C02G034380	ZS11C06G050320
	BnABH446	BnABH574	ZS11C02G038640	ZS11C05G012930
	BnABH447	BnABH480	ZS11C02G044710	ZS11C03G031910
	BnABH448	BnABH742	ZS11C02G047690	ZS11C09G025130
	BnABH449	BnABH541	ZS11C02G056970	ZS11C04G050080
	BnABH449	BnABH654	ZS11C02G056970	ZS11C07G037740
	BnABH452	BnABH657	ZS11C02G059380	ZS11C07G040060
	BnABH454	BnABH658	ZS11C02G059680	ZS11C07G040340
	BnABH456	BnABH659	ZS11C02G063960	ZS11C07G045440
	BnABH456	BnABH730	ZS11C02G063960	ZS11C09G006670
	BnABH460	BnABH776	ZS11C03G002940	ZS11C09G069570
	BnABH461	BnABH775	ZS11C03G004220	ZS11C09G067620
	BnABH462	BnABH772	ZS11C03G005410	ZS11C09G064930
	BnABH465	BnABH767	ZS11C03G006980	ZS11C09G062560
	BnABH466	BnABH760	ZS11C03G009540	ZS11C09G058390
	BnABH471	BnABH753	ZS11C03G013690	ZS11C09G049080
	BnABH472	BnABH750	ZS11C03G016030	ZS11C09G043210
	BnABH473	BnABH525	ZS11C03G018290	ZS11C04G018790
	BnABH473	BnABH564	ZS11C03G018290	ZS11C05G004300
	BnABH473	BnABH684	ZS11C03G018290	ZS11C08G002300
	BnABH474	BnABH524	ZS11C03G018720	ZS11C04G017580
	BnABH474	BnABH563	ZS11C03G018720	ZS11C05G003890
	BnABH475	BnABH556	ZS11C03G023660	ZS11C04G068250
	BnABH475	BnABH531	ZS11C03G023660	ZS11C04G038980
	BnABH475	BnABH714	ZS11C03G023660	ZS11C08G041630
	BnABH477	BnABH515	ZS11C03G025200	ZS11C04G002760
	BnABH477	BnABH557	ZS11C03G025760	ZS11C04G070700
	BnABH478	BnABH560	ZS11C03G028200	ZS11C04G073750
	BnABH485	BnABH589	ZS11C03G041150	ZS11C05G057240
	BnABH487	BnABH588	ZS11C03G041510	ZS11C05G056650
	BnABH488	BnABH511	ZS11C03G043770	ZS11C03G088080
	BnABH488	BnABH586	ZS11C03G043770	ZS11C05G052570
	BnABH488	BnABH615	ZS11C03G043770	ZS11C06G015580
	BnABH494	BnABH495	ZS11C03G059110	ZS11C03G062170
	BnABH494	BnABH707	ZS11C03G059110	ZS11C08G034440
	BnABH495	BnABH707	ZS11C03G062170	ZS11C08G034440
	BnABH503	BnABH650	ZS11C03G069700	ZS11C07G021120
	BnABH504	BnABH578	ZS11C03G069950	ZS11C05G023730
	BnABH505	BnABH647	ZS11C03G072640	ZS11C07G018330
	BnABH507	BnABH680	ZS11C03G076360	ZS11C07G062970
	BnABH509	BnABH670	ZS11C03G078360	ZS11C07G051630
	BnABH509	BnABH548	ZS11C03G085410	ZS11C04G055330
	BnABH509	BnABH676	ZS11C03G085410	ZS11C07G059420
	BnABH510	BnABH718	ZS11C03G085410	ZS11C08G049690
	BnABH511	BnABH604	ZS11C03G086770	ZS11C06G005820
	BnABH511	BnABH586	ZS11C03G088080	ZS11C05G052570
	BnABH513	BnABH615	ZS11C03G088080	ZS11C06G015580
	BnABH516	BnABH559	ZS11C04G001700	ZS11C04G073270
	BnABH523	BnABH558	ZS11C04G005790	ZS11C04G071980
	BnABH524	BnABH555	ZS11C04G016580	ZS11C04G062930
	BnABH525	BnABH563	ZS11C04G017580	ZS11C05G003890
	BnABH526	BnABH564	ZS11C04G018790	ZS11C05G004300
	BnABH527	BnABH741	ZS11C04G024670	ZS11C09G024620
	BnABH527	BnABH626	ZS11C04G031550	ZS11C06G029760
	BnABH528	BnABH717	ZS11C04G031550	ZS11C08G048200
	BnABH529	BnABH716	ZS11C04G031720	ZS11C08G048090
	BnABH531	BnABH556	ZS11C04G038980	ZS11C04G068250
	BnABH534	BnABH714	ZS11C04G038980	ZS11C08G041630
	BnABH534	BnABH663	ZS11C04G042600	ZS11C07G048880
	BnABH539	BnABH711	ZS11C04G042600	ZS11C08G038680
	BnABH540	BnABH543	ZS11C04G047620	ZS11C04G051490
	BnABH540	BnABH621	ZS11C04G050080	ZS11C06G021040
	BnABH541	BnABH654	ZS11C04G050080	ZS11C07G037740
	BnABH544	BnABH623	ZS11C04G051010	ZS11C06G021800
	BnABH544	BnABH679	ZS11C04G054410	ZS11C07G062680
	BnABH548	BnABH719	ZS11C04G054420	ZS11C08G050140
	BnABH548	BnABH676	ZS11C04G055330	ZS11C07G059420
	BnABH554	BnABH718	ZS11C04G055330	ZS11C08G049690
	BnABH556	BnABH565	ZS11C04G060410	ZS11C05G004690
	BnABH561	BnABH714	ZS11C04G068250	ZS11C08G041630
	BnABH562	BnABH725	ZS11C05G002270	ZS11C08G060720
	BnABH564	BnABH683	ZS11C05G003880	ZS11C08G002090
	BnABH567	BnABH684	ZS11C05G004300	ZS11C08G002300
	BnABH567	BnABH724	ZS11C05G007610	ZS11C08G057920
	BnABH569	BnABH738	ZS11C05G007610	ZS11C09G022080
	BnABH576	BnABH701	ZS11C05G008760	ZS11C08G025420
	BnABH576	BnABH705	ZS11C05G016240	ZS11C08G030450
	BnABH577	BnABH722	ZS11C05G016240	ZS11C08G053040
	BnABH580	BnABH638	ZS11C05G017800	ZS11C06G050320
	BnABH581	BnABH646	ZS11C05G028790	ZS11C07G017050
	BnABH583	BnABH583	ZS11C05G031290	ZS11C05G040210
	BnABH587	BnABH605	ZS11C05G034840	ZS11C06G006830
	BnABH588	BnABH615	ZS11C05G052570	ZS11C06G015580
	BnABH605	BnABH616	ZS11C06G002970	ZS11C06G015640
	BnABH610	BnABH686	ZS11C06G006830	ZS11C08G003890
	BnABH612	BnABH690	ZS11C06G009950	ZS11C08G007730
	BnABH613	BnABH692	ZS11C06G012370	ZS11C08G011830
	BnABH617	BnABH693	ZS11C06G012760	ZS11C08G012060
	BnABH621	BnABH694	ZS11C06G018460	ZS11C08G016080
	BnABH624	BnABH654	ZS11C06G021040	ZS11C07G037740
	BnABH632	BnABH717	ZS11C06G029760	ZS11C08G048200
	BnABH632	BnABH636	ZS11C06G034760	ZS11C06G048280
	BnABH632	BnABH723	ZS11C06G034760	ZS11C08G053640
	BnABH633	BnABH704	ZS11C06G034760	ZS11C08G029870
	BnABH634	BnABH634	ZS11C06G035060	ZS11C06G047870
	BnABH637	BnABH702	ZS11C06G035770	ZS11C08G029220
	BnABH638	BnABH632	ZS11C06G038230	ZS11C06G043050
	BnABH638	BnABH703	ZS11C06G047870	ZS11C08G029830
	BnABH640	BnABH704	ZS11C06G048280	ZS11C08G029870
	BnABH651	BnABH723	ZS11C06G048280	ZS11C08G053640
	BnABH651	BnABH669	ZS11C07G032970	ZS11C07G050650
	BnABH653	BnABH698	ZS11C07G032970	ZS11C08G019090
	BnABH659	BnABH743	ZS11C07G032970	ZS11C09G028610
	BnABH662	BnABH730	ZS11C07G045440	ZS11C09G006670
	BnABH663	BnABH731	ZS11C07G046020	ZS11C09G007000
	BnABH663	BnABH711	ZS11C07G048880	ZS11C08G038680
	BnABH664	BnABH695	ZS11C07G049540	ZS11C08G017350
	BnABH667	BnABH696	ZS11C07G050140	ZS11C08G018070
	BnABH669	BnABH698	ZS11C07G050650	ZS11C08G019090
	BnABH677	BnABH718	ZS11C07G059420	ZS11C08G049690
	BnABH678	BnABH735	ZS11C07G062250	ZS11C09G013020
	BnABH679	BnABH719	ZS11C07G062680	ZS11C08G050140
	BnABH682	BnABH726	ZS11C08G000150	ZS11C08G061300
	BnABH698	BnABH743	ZS11C08G019090	ZS11C09G028610
	BnABH704	BnABH723	ZS11C08G029870	ZS11C08G053640
	BnABH705	BnABH722	ZS11C08G030450	ZS11C08G053040
	BnABH724	BnABH738	ZS11C08G057920	ZS11C09G022080
Tandem	BnABH78	BnABH79	ZS11A02G041340	ZS11A02G041350
	BnABH81	BnABH82	ZS11A02G043100	ZS11A02G043110
	BnABH133	BnABH134	ZS11A03G058410	ZS11A03G058420
	BnABH153	BnABH154	ZS11A04G017000	ZS11A04G017010
	BnABH233	BnABH234	ZS11A06G036900	ZS11A06G036910
	BnABH398	BnABH399	ZS11C01G031640	ZS11C01G031650
	BnABH434	BnABH435	ZS11C02G012130	ZS11C02G012140
	BnABH435	BnABH436	ZS11C02G012140	ZS11C02G012150
	BnABH549	BnABH550	ZS11C04G057220	ZS11C04G057230
	BnABH550	BnABH551	ZS11C04G057230	ZS11C04G057240
	BnABH596	BnABH597	ZS11C06G002970	ZS11C06G002980
	BnABH599	BnABH600	ZS11C06G003040	ZS11C06G003050
	BnABH605	BnABH606	ZS11C06G006830	ZS11C06G006840
	BnABH629	BnABH630	ZS11C06G035770	ZS11C06G035780
	BnABH654	BnABH655	ZS11C07G037740	ZS11C07G037750

## Sheet: Table S5
Table S5. List of the putative esterases or lipases identified from bands in region II of the zymogram via mass spectrometry.
SHs	Domain Type	Protein ID	Gene ID	Gene Name	Unique Peptides	Peptide Sequence
Alpha/beta hydrolase	Abhydrolase_3	GWHPANRE003340	ZS11A01G024160	BnABH26	1	[K].ENLSPELSDSGISGIILVHPYFWSK.[T]
	Abhydrolase_3	GWHPANRE010634	ZS11A02G043110	BnABH82	4	[R].LPAAYDDGVDALR.[F]
						[R].LYVPVTALNDGVSSK.[NK]
						[R].SALADLSPLcIR.[G]
						[K].SHADLSNVFLmGTSAGGNLAYNVGLR.[S]
	Abhydrolase_3	GWHPANRE013822	ZS11A03G024770	BnABH103	2	[K].ISAIVFVTSFmPDTR.[N]
						[R].NPPAYVLENLSSTSQmDWLDTVTGFYGTPDRPLR.[F]
	Abhydrolase superfamily	GWHPANRE015902	ZS11A03G042810	BnABH114	1	[R].VTAIELGGSGIDKR.[R]
	Abhydrolase superfamily	GWHPANRE019563	ZS11A04G012060	BnABH149	2	[R].IYIIcGEDNLIGEEYQR.[L]
						[K].FVPNIPQEELLDTVFR.[S]
	Abhydrolase_3	GWHPANRE023935	ZS11A05G019160	BnABH181	3	[K].DVQYSPEHNLSVR.[L]
						[R].LTGTEIIPTSLDK.[T]
						[R].SGIAQLWEK.[V]
	Abhydrolase_3	GWHPANRE026897	ZS11A06G003520	BnABH205	3	[R].LTGTEIIPPSLDATNDVVSK.[D]
						[R].LTGTEIIPPSLDATNDVVSKDVVYSPEHNLSVR.[L]
						[K].SGWGGDVEVVVEEEEGHVFHLQNPGSESALR.[F]
	Abhydrolase superfamily	GWHPANRE029689	ZS11A06G028260	BnABH224	3	[R].KIDGASSDASILER.[I]
						[K].NSWDAIIAEGQK.[EA]
						[K].IDGASSDASILER.[I]
	Abhydrolase superfamily	GWHPANRE030086	ZS11A06G031760	BnABH228	6	[R].FTDGVVHGAELGDPTK.[S]
						[R].LYVPVTALNDGVSSK.[NK]
						[K].STTLFASIR.[N]
						[R].LPAAYDDGVDALR.[F]
						[K].VVVSGGGGDPMIDR.[Q]
						[R].SALADLSPVR.[I]
	Abhydrolase superfamily	GWHPANRE030788	ZS11A06G037990	BnABH235	1	[R].VLVVVAGDDTFAR.[Q]
	Abhydrolase superfamily	GWHPANRE033595	ZS11A07G019250	BnABH249	2	[K].LPLFGCTDSAQVLK.[E]
						[K].TEYPNAFIR.[I]
	Abhydrolase_3	GWHPANRE036718	ZS11A08G003320	BnABH273	2	[K].EPIDELDVQDGEAR.[R]
	Abhydrolase_3	GWHPANRE040974	ZS11A09G006850	BnABH305	1	[R].SSAAASDLSPLQIR.[G]
	Abhydrolase superfamily	GWHPANRE053642	ZS11C01G023950	BnABH393	1	[K].LYIEDWIGLK.[TA]
	Abhydrolase superfamily	GWHPANRE066123	ZS11C03G006980	BnABH465	1	[K].VQVSEGVAVVELSK.[Q]
	Abhydrolase superfamily	GWHPANRE068571	ZS11C03G028200	BnABH478	2	[K].YGVSGYPTIQWFPK.[G]
						[R].DLDDFVGFINEK.[V]
	Abhydrolase superfamily	GWHPANRE071636	ZS11C03G055800	BnABH491	1	[R].EAEIGLIQGWIR.[T]
	Abhydrolase_3	GWHPANRE072330	ZS11C03G061880	BnABH494	2	[K].VLVLVAEKDALVR.[Q]
						[R].APEHPLPISFDDSWTSLK.[W]
	Abhydrolase superfamily	GWHPANRE077468	ZS11C04G016580	BnABH523	2	[K].SLGDSDDDEAAVELAWSR.[F]
						[K].APIQAHFGELDHIVGFSDVTAAR.[N]
	Abhydrolase superfamily	GWHPANRE080831	ZS11C04G047360	BnABH538	1	[K].SFLFNPPFVSPPIER.[I]
	Abhydrolase superfamily	GWHPANRE082593	ZS11C04G062930	BnABH555	3	[K].SmGLSDEDEAAVELAWSR.[F]
						[K].VGLDTAEAQHLMDGLDWQGAVK.[D]
						[K].APVQAHFGELDNFVGFSDVTAAK.[SN]
	Abhydrolase_3	GWHPANRE087693	ZS11C05G034840	BnABH582	1	[R].LTGTEIIPTSLDK.[T]
	Abhydrolase_3	GWHPANRE100904	ZS11C07G035910	BnABH653	2	[K].TPVDEFETR.[D]
						[K].DTVYSPEHNLSVR.[I]
	Abhydrolase superfamily	GWHPANRE103965	ZS11C07G062680	BnABH679	1	[K].VEEIQTLEDYAKPLLQVLK.[S]
Serine carboxypeptidase	Peptidase_S10	GWHPANRE001392	ZS11A01G006720		2	[KQ].LPGQNFNVNFAHYSGFVTTNEK.[LM]
						[K].LQcGLEPFIHSSEAcNNALEISYK.[E]
	Peptidase_S10 superfamily	GWHPANRE006394	ZS11A02G005680		3	[K].VQSVVAEIFGK.[T]
						[K].NTADTTIYSIEK.[S]
						[K].EIEDAVADLR.[TS]
	Peptidase_S10	GWHPANRE006843	ZS11A02G009680		1	[K].VSNLIYVDQPVGTGFSYVSDLSDLR.[H]
	Peptidase_S10	GWHPANRE007261	ZS11A02G013450		1	[K].TVLDVGTGSGILAIWSAQAGAR.[K]
	Peptidase_S10	GWHPANRE028756	ZS11A06G020020		2	[K].ImNIAGNVNYYDVR.[K]
						[R].NLEVGIPALLEDGIK.[M]
	Peptidase_S10	GWHPANRE051822	ZS11C01G007970		2	[K].LQcGLEPFIHSSDAcNNALEISYK.[E]
						[K].LPGQNFNVNFAQYSGFVTTNEK.[L]
	Peptidase_S10	GWHPANRE057227	ZS11C01G056360		1	[K].LTDNDFYITGESYAGHYIPAFAAR.[GV]
	Peptidase_S10 superfamily	GWHPANRE081668	ZS11C04G054880		2	[R].AEEIAELWR.[E]
						[K].DLEEFFESTAGK.[F]
GDSL-Like lipase	SGNH_plant_lipase_like	GWHPANRE016309	ZS11A03G046470		1	[R].ADYFPYGIDFQFGPTGR.[F]
	SGNH_plant_lipase_like	GWHPANRE032690	ZS11A07G011240		1	[K].AISDAIVDLIDLGGK.[T]
	SGNH_plant_lipase_like	GWHPANRE038908	ZS11A08G022450		1	[R].QYTPEQYADDLINR.[Y]
	SGNH_plant_lipase_like	GWHPANRE038946	ZS11A08G022800		2	[K].AISSAIVDLINLGGK.[T]
Subtilin like protease	Peptidases_S8_3	GWHPANRE056760	ZS11C01G052210		1	[R].TAGDLNYPSFSVVFGSNDGVVK.[Y]
Other serine hydrolases	Amidase superfamily	GWHPANRE046915	ZS11A09G059990		4	[K].EPSQLIIADDCFK.[L]
						[R].ELLVLPVVQSVDK.[S]
						[R].VGCVLLQQHDVDAK.[E]
						[K].STISPTPSSSFPSLK.[G]
	Amidase superfamily	GWHPANRE091165	ZS11C06G002730		2	[K].ALEELFDLPLK.[T]
						[-].mGSETPLLPLHLPVIDFSNQNLKPGEPQWDLTK.[A]
	Amidase superfamily	GWHPANRE110658	ZS11C08G057450		1	[K].VDLGAYIEEHVPSLK.[H]
	PC-Esterase	GWHPANRE117757	ZS11C09G058010		1	[R].AELFGIPGVTYSLTQGVVK.[N]

## Sheet: Table S6
Table S6. Sequence information of the conserved motifs identified from ABH proteins in clade 3.
Motif	Sequence
Motif 1	BCVVVSVBYRLAPEHRLPAAYDDGWDAJKW
Motif 2	WJNKHADFSRVFLAGDSAGGNIAHHVAMR
Motif 3	EPLVSSEKLPLLVYFHGGGFII
Motif 4	KIRGMILIHPFFGGEERTESE
Motif 5	WRLSLPEGABRDHPYCNPFG
Motif 6	VVSKDVVYSPETNLSVRJYLP
Motif 7	DJSGLGCPKVLVVVAGKDVL
Motif 8	SAFSPIYHTFL
Motif 9	VEVVEYEGEGHVFHJ
Motif 10	QDWQLAYVDGLKKTGHDVNLLYLKQATIGFYFLPNNDHFHCLMDELKKFV

## Sheet: Table S7
Table S7. Expression (TPM) of the ABH genes across different tissues.
Clade	Gene Name	Gene ID	Stem	Sepal	Pistil	Stamen	Ovule	Pericarp	Blossomy pistil	Wilting pistil	Root	Flower	Leaf	Silique
C1	BnABH24	ZS11A01G022050	0.893104	1.13677	2.72662	0.397511	2.03135	4.87824	1.73623	0.290283	2.42266	7.78629	3.49466	2.28922
	BnABH42	ZS11A02G000710	35.6371	18.9711	65.2597	7.19331	56.8723	52.0839	12.4121	6.05547	27.8815	28.3007	15.5825	50.5277
	BnABH46	ZS11A02G002480	5.49886	11.5047	6.01444	4.95308	4.06074	9.1201	20.7201	32.2513	15.3284	6.43793	6.68444	4.21066
	BnABH47	ZS11A02G002600	2.07292	6.31789	2.6894	0.807505	3.07395	1.78608	15.9387	19.2438	9.18627	3.56687	1.56056	2.86059
	BnABH48	ZS11A02G003040	0.110324	0.513391	0	1.29932	21.8719	0.136915	1.41831	2.23393	2.52267	4.58346	0.340604	0.143076
	BnABH65	ZS11A02G023840	26.3033	10.6127	9.86043	2.11737	3.66679	49.5465	10.6287	6.77578	187.848	5.19312	12.1309	10.8762
	BnABH100	ZS11A03G019590	21.6384	2.60248	4.15973	41.9858	28.1917	11.3558	1.1399	44.2708	67.6677	17.2278	1.02878	8.55344
	BnABH102	ZS11A03G022960	5.74814	1.01713	16.2396	0.06802	1.71248	1.16445	0	0	0.224854	7.78346	4.50206	7.77529
	BnABH138	ZS11A04G000550	0.577809	0.520415	5.08947	0.628181	0.697297	1.50123	0	0.29416	0.038156	2.85868	4.10596	2.1074
	BnABH140	ZS11A04G004420	0	0	0	4.01239	0	0	0.110446	0.732489	0.047346	9.63777	0	0
	BnABH144	ZS11A04G008280	7.84272	8.87405	6.58162	2.48065	4.07577	9.68711	1.15376	1.61774	6.46849	5.96214	21.9881	11.4812
	BnABH162	ZS11A04G027780	8.82094	3.72454	3.60367	17.3866	34.6854	9.1265	0.42222	2.07415	156.305	9.93353	20.679	15.3057
	BnABH165	ZS11A04G032000	0.219344	0.198414	5.12784	0.05628	2.65262	1.12857	0	0	2.02275	2.05317	5.68793	2.02759
	BnABH178	ZS11A05G015440	17.213	9.25996	15.5787	4.13208	15.8328	17.204	2.18461	2.59432	21.4342	14.4148	13.1057	18.8682
	BnABH195	ZS11A05G040420	6.4045	7.27669	7.60323	10.3294	7.51424	5.81461	3.86071	7.12184	4.57427	7.9916	11.5805	7.4257
	BnABH196	ZS11A05G040680	5.17211	6.25437	6.70061	9.67751	6.79373	3.55195	2.74053	5.08195	3.06996	7.46851	9.21075	6.51932
	BnABH200	ZS11A06G001700	14.9566	1.69542	14.2017	3.99747	34.3799	10.8097	4.98029	1.4281	1.90068	2.53822	2.42754	12.3566
	BnABH208	ZS11A06G007460	0	0	0	0.526393	0.444687	0	0	0	0	0.355309	0.229496	0.103439
	BnABH257	ZS11A07G026840	0	0	0	0	0	0	0	0	0	0.060144	0	0
	BnABH278	ZS11A08G010110	21.1486	10.924	17.6735	5.38335	16.4972	1.33873	1.58973	6.89762	1.88742	8.36892	39.5697	19.8821
	BnABH289	ZS11A08G024300	2.31517	2.30229	2.94094	1.07301	3.56709	2.92887	0.582655	0.381967	2.95292	2.75252	4.88359	3.90156
	BnABH295	ZS11A08G030000	17.7299	22.2635	11.0276	3.14415	5.97848	44.8828	10.3032	7.76974	46.8477	3.61679	28.6198	21.1278
	BnABH325	ZS11A09G036680	1.03966	1.06639	1.04683	1.91269	0.924009	1.07867	1.90464	1.10808	2.47801	1.86536	0.784066	1.00693
	BnABH331	ZS11A09G044370	0	0	0.407178	4.08565	0	0	0.326089	3.39428	0.161927	0.103541	0	0.901346
	BnABH333	ZS11A09G050110	23.6748	9.90646	49.9042	9.01022	20.5242	26.6635	5.40496	16.6905	49.6257	18.3873	13.9313	27.8598
	BnABH361	ZS11A10G019840	10.5632	26.2276	28.5336	5.80593	114.636	15.4955	7.00221	3.31454	1.88769	27.9532	22.4737	31.7504
	BnABH367	ZS11A10G022140	49.611	16.3477	118.281	2.92491	36.3608	23.3966	3.40536	1.26062	13.209	39.1287	23.8182	69.9295
	BnABH396	ZS11C01G028370	8.0501	5.25694	13.0807	3.90136	6.74604	8.95121	2.94574	3.56818	6.47727	7.58405	6.09797	10.3469
	BnABH421	ZS11C02G006730	0.076317	0.492671	0.192121	0.292305	2.15644	0	0	0.565611	0	4.99538	0.087267	1.39887
	BnABH422	ZS11C02G007250	1.82994	6.99765	5.51576	1.44286	6.24353	0.250542	0.914648	5.16357	0.652528	5.05066	1.42968	6.34048
	BnABH423	ZS11C02G007380	21.4449	15.5907	71.5867	3.8803	23.0359	10.6985	2.97745	4.66199	3.70862	27.4904	16.4158	27.0468
	BnABH427	ZS11C02G009680	6.00998	9.64844	25.6023	2.47727	30.0757	15.435	5.11036	2.55697	1.73172	15.2331	6.6599	15.8816
	BnABH445	ZS11C02G035570	22.7223	15.0323	11.0928	6.31751	10.562	3.77607	1.24847	2.2106	11.48	10.7464	9.14137	14.656
	BnABH475	ZS11C03G023660	14.3621	0.414164	1.24026	24.5111	25.037	4.2734	0.088933	22.1899	72.6004	9.36285	1.0893	3.05002
	BnABH478	ZS11C03G028200	39.5093	13.4011	76.9525	6.24231	54.0766	38.2219	7.77497	4.54462	30.6094	46.2158	24.6187	61.8728
	BnABH503	ZS11C03G069950	1.38604	1.87623	3.63527	0.563089	3.72657	3.98059	0.260845	0.469803	2.68336	5.43447	5.59086	4.60389
	BnABH528	ZS11C04G031720	0	0.478929	2.42602	0	0	0	0	0.491716	0	0.417583	0.618086	0.302515
	BnABH529	ZS11C04G031750	6.60231	5.12388	17.8231	2.25138	10.9277	7.72501	4.15285	2.12882	7.24749	10.6259	6.67211	10.6358
	BnABH531	ZS11C04G038980	0	0	0	1.93588	0	0	0.131113	0	0	5.79639	0	0
	BnABH535	ZS11C04G044370	19.2168	17.3196	13.3166	4.67209	7.52111	11.2745	1.1167	2.42197	15.2121	9.29518	31.2192	22.9099
	BnABH556	ZS11C04G068250	55.3499	15.455	9.55833	19.3965	45.9731	33.0447	2.34443	4.69948	215.174	9.56225	30.2452	20.7413
	BnABH560	ZS11C04G073750	0.679232	0.818668	8.63574	0.056953	12.0969	4.9444	0	0.068751	1.3534	6.05051	7.74839	4.53236
	BnABH570	ZS11C05G008760	0	0	0	0.097049	0	0	0	0	0	0	0	0.065384
	BnABH578	ZS11C05G023730	2.61195	2.63969	2.97853	4.64536	3.0811	2.20911	2.08351	1.86067	3.88106	3.16964	1.54258	2.41894
	BnABH595	ZS11C06G002890	0	0	0	0	0	0	0	0	0	0	0	0
	BnABH596	ZS11C06G002970	1.09512	1.55526	1.68976	0.631115	7.31495	0.653503	0.455154	0.326328	1.81027	1.09206	0.624873	3.7348
	BnABH597	ZS11C06G002980	33.3652	9.94313	55.8326	0.824711	115.685	16.6382	3.37507	0	1.6619	4.48523	15.6561	15.9072
	BnABH598	ZS11C06G003010	17.2813	5.41547	16.1974	4.99671	49.3062	5.22151	2.39413	2.38202	9.85003	4.82095	6.75362	16.1528
	BnABH599	ZS11C06G003040	17.4172	6.95362	18.1326	4.08882	48.1264	13.8663	3.0302	2.32999	8.88229	6.79575	8.67778	19.4291
	BnABH600	ZS11C06G003050	16.27	6.81752	14.9588	3.1482	38.8876	11.9291	2.61913	2.34047	8.17246	5.82056	8.01887	17.9788
	BnABH601	ZS11C06G003080	29.2701	12.243	32.028	12.5305	88.1934	20.0363	4.30309	6.34312	18.3431	8.52734	12.3402	32.1877
	BnABH616	ZS11C06G015640	0	0	0.225148	0	0.112572	0	0	0	0	0	0	0.155726
	BnABH617	ZS11C06G018460	23.104	20.342	21.7528	6.94229	16.6061	19.3575	8.12107	10.2987	28.425	15.9477	13.2718	24.3089
	BnABH694	ZS11C08G016080	20.6916	12.731	21.6391	5.59296	16.2937	21.3103	6.14581	3.62311	13.4684	8.09557	56.579	28.4255
	BnABH701	ZS11C08G025420	35.2433	37.0352	11.9919	8.51006	9.40196	47.2189	56.2912	59.961	66.0372	6.94476	31.734	20.6795
	BnABH714	ZS11C08G041630	0	0.062899	0.411162	17.9382	0.167892	0	0.577338	4.89465	0.614433	4.2555	0	0.508003
	BnABH716	ZS11C08G048090	29.062	10.2627	59.6984	9.92325	20.1935	28.2917	4.70882	17.9177	27.1924	14.5932	16.1889	27.832
	BnABH757	ZS11C09G057930	0.332341	2.18521	1.86614	0.26745	0.998304	14.4825	3.57792	1.9583	2.763	2.46878	0.881667	1.95676
	BnABH758	ZS11C09G057940	0.063358	2.61947	4.40149	0.739249	1.83753	4.0321	0.196066	1.12159	1.27411	2.07103	1.32363	3.68107
	BnABH765	ZS11C09G061360	1.26345	0.613382	1.60924	0.260269	0.322039	0	2.23744	0.947793	0.260919	0.925506	0.717751	1.29759
C2	BnABH8	ZS11A01G002550	4.95154	6.92056	3.79817	3.39286	4.43917	5.95581	4.43848	5.1914	9.2358	3.66591	3.10962	3.59312
	BnABH9	ZS11A01G002560	4.07668	5.0032	5.79351	2.42169	11.9608	5.09496	8.7966	9.44103	20.2519	6.51032	6.44137	5.10346
	BnABH12	ZS11A01G006580	1.143	10.3713	5.36786	2.20696	1.60583	2.802	2.62245	4.89771	0.077283	10.5822	2.61252	22.8281
	BnABH13	ZS11A01G006590	8.26661	8.69201	9.23638	3.01468	3.3393	5.71518	17.7507	9.96671	0.471832	6.78096	5.40153	11.0832
	BnABH30	ZS11A01G031470	10.8266	6.38019	20.6295	7.3135	15.3232	20.6639	24.3887	15.7213	4.27055	14.9638	38.0242	23.4403
	BnABH32	ZS11A01G037630	25.0787	22.2128	33.2355	7.43516	25.117	17.3868	29.8446	24.1104	23.3639	17.7971	19.0136	21.7124
	BnABH33	ZS11A01G038690	17.3141	9.92938	9.16704	2.77106	7.95473	10.8026	7.16428	4.36954	14.0647	6.47138	10.9932	8.60382
	BnABH37	ZS11A01G041740	7.69122	9.62163	9.16274	2.52723	19.1604	17.0671	2.03059	4.78251	18.8704	8.90663	10.216	11.3912
	BnABH41	ZS11A02G000190	5.31853	28.6762	8.61119	2.58719	7.28297	5.65885	24.0375	19.8346	10.4222	6.97972	6.05888	7.09493
	BnABH45	ZS11A02G001600	8.57715	6.45192	14.0352	0.566074	4.15703	30.2943	0.835245	0.377942	1.64676	5.63508	39.2929	11.2928
	BnABH56	ZS11A02G009630	11.7727	1.72635	6.92057	0	0	20.2844	0	0.043818	0.155204	1.71117	28.4508	22.507
	BnABH61	ZS11A02G018330	3.29045	4.96038	3.37631	0.741723	2.15014	4.0676	1.07699	1.63406	1.33871	3.29086	7.7612	3.11298
	BnABH66	ZS11A02G025200	0	0	0	0	0	0	0	0	0	0	0	0
	BnABH72	ZS11A02G037310	1.20676	39.0419	0.737591	6.11681	2.00851	3.02116	16.3744	12.6687	0.542324	33.6179	3.58693	1.9724
	BnABH73	ZS11A02G037340	0.02408	0.055285	0	0.026794	0.136333	0	0.026984	0	0.13662	0.260124	0.026162	0.013489
	BnABH78	ZS11A02G041340	0	0	0	2.18418	0	0	0	0	0	0	0	0
	BnABH79	ZS11A02G041350	2.84718	0.10878	0.127911	0	4.27194	0.367708	0.118598	5.4837	2.01715	0.51352	0.293777	0.423712
	BnABH93	ZS11A03G008570	2.5967	4.47093	4.37024	1.64805	7.20933	3.56739	1.47083	1.72241	5.92186	4.79409	3.20612	3.65783
	BnABH94	ZS11A03G008750	21.6372	12.4349	26.8222	8.59999	22.587	16.1864	22.446	10.1821	7.46333	20.0179	14.9643	26.138
	BnABH111	ZS11A03G035220	1.97095	0	0.370428	0	0	0.059477	0	0	0.377191	0.883146	0.256939	0.218059
	BnABH118	ZS11A03G044470	0.758054	0.758371	0.368753	1.89456	0.976154	3.0924	5.33353	14.1666	3.65335	1.8313	0.480505	0.804525
	BnABH120	ZS11A03G044500	4.35067	4.6743	2.75183	10.9729	3.72478	0.979887	1.71966	10.6119	1.27167	6.86216	2.04112	3.87941
	BnABH132	ZS11A03G057830	10.7164	18.5015	18.2576	4.80225	17.7222	15.8999	21.5398	20.7484	27.3983	20.2183	14.7931	14.012
	BnABH150	ZS11A04G013180	0.035128	0.058513	0.03995	0.560737	2.4026	0	0.033502	0	0	4.51782	0.040493	0.246443
	BnABH156	ZS11A04G017570	2.12576	1.69495	2.86006	0.374011	0.797167	2.60167	5.59233	4.85	2.73896	2.98379	1.87333	2.01148
	BnABH164	ZS11A04G030530	1.55661	2.65672	2.37628	1.89716	2.51021	2.02815	0.637505	1.80666	4.44656	5.91811	2.36467	3.33506
	BnABH166	ZS11A05G000680	27.3303	41.3088	16.7494	12.3914	23.1432	30.7306	32.221	42.5858	33.9334	17.2015	40.4126	27.1301
	BnABH172	ZS11A05G004800	13.7401	7.60813	8.61085	4.59213	8.76507	2.49716	8.47857	9.16039	3.97334	7.41573	9.32623	9.02633
	BnABH179	ZS11A05G017380	7.57084	0.056136	5.24791	0.808696	0.502109	1.09926	1.75037	1.8755	2.8076	5.653	0.849296	3.63441
	BnABH184	ZS11A05G030230	1.21411	0	0.11245	0	0.037751	0.355524	0.102037	0.120075	2.52638	0.489026	1.56368	0.236245
	BnABH202	ZS11A06G001740	0	0	0	0	0.19915	0	0	0	0	0.096937	0	0
	BnABH207	ZS11A06G006530	4.07577	6.13462	6.67791	0.714067	3.8135	7.1098	1.37155	2.2234	9.47888	5.47272	4.26796	4.84398
	BnABH224	ZS11A06G028260	5.99244	3.81413	9.16007	1.67574	12.6499	4.83508	2.03207	1.58188	4.33702	9.57342	5.41998	10.1075
	BnABH233	ZS11A06G036900	0	0	0	0	0.072999	0	0	0	0	6.55258	0	0
	BnABH234	ZS11A06G036910	7.67205	8.75466	8.41517	11.1568	0.175888	15.0515	12.4072	25.307	17.1176	6.29935	2.42481	9.72698
	BnABH241	ZS11A07G009180	7.71203	8.52202	34.3599	8.77309	6.78618	14.3306	14.424	18.1611	31.6692	15.7098	12.984	18.0505
	BnABH242	ZS11A07G009220	1.27889	0.638147	16.7305	0.37873	1.92436	2.71731	0.681076	0.329363	5.41206	6.08532	2.41612	9.29594
	BnABH245	ZS11A07G011130	9.10686	3.2789	10.9422	183.462	0.724791	5.77865	7.32014	30.8119	2.06526	110.226	5.33336	11.6639
	BnABH250	ZS11A07G019300	32.1425	38.523	7.42892	0.304852	4.10091	29.9733	9.05653	4.27524	0.069072	3.03666	95.2612	21.8072
	BnABH251	ZS11A07G020090	0	0	0	0	4.836	0	0	0	0.03279	3.24266	0	0
	BnABH271	ZS11A08G001960	0	0	0	0	0	0	0	0	0.084216	0	0	0
	BnABH276	ZS11A08G006590	0.044338	0.032906	0.234167	0.228845	2.16396	0	0	0.050491	0	1.93745	0.081474	0.943292
	BnABH288	ZS11A08G022730	7.2556	7.53685	3.98724	1.19242	5.21686	2.38207	2.56641	8.44932	15.5337	3.78002	9.01421	4.0128
	BnABH302	ZS11A09G005410	1.17183	3.67372	1.97428	0.331823	2.27013	1.14714	4.58829	12.7965	2.62808	2.03148	0.721404	1.46878
	BnABH308	ZS11A09G010690	0	0	0	1.83276	0	0	0.076313	0.060808	0	2.59964	0	0
	BnABH309	ZS11A09G010700	12.4338	18.4914	12.7367	5.33977	7.79275	17.9859	14.0991	17.8779	25.5922	8.6037	7.16569	10.5573
	BnABH311	ZS11A09G017150	7.14017	18.5239	8.53616	31.2003	3.83212	6.81963	12.9931	7.59549	9.08026	9.43133	3.03553	7.5465
	BnABH312	ZS11A09G018260	2.28573	13.2039	2.07857	3.52409	4.33959	2.8989	8.56763	17.433	1.69414	11.1452	4.86579	2.14061
	BnABH341	ZS11A09G059560	5.64363	1.86417	8.85796	2.09544	6.34668	5.94279	0.74368	0.644478	4.28896	6.45	2.80082	8.30886
	BnABH366	ZS11A10G021750	9.05921	6.62786	6.37953	4.77202	16.8148	8.05859	2.66349	4.85412	11.0501	8.01153	7.9575	11.8139
	BnABH382	ZS11C01G002740	6.51496	9.00945	8.55029	3.16368	13.4495	7.5048	6.99927	8.92712	19.6317	6.44581	8.60089	8.16555
	BnABH385	ZS11C01G007810	13.3546	0.161061	5.28971	0.318652	22.6211	18.5435	1.2263	0.136477	0.672399	2.47161	2.28562	150.621
	BnABH404	ZS11C01G041110	2.40644	4.30468	10.3211	4.03148	6.51623	3.08426	15.0908	9.13227	0.717738	8.50323	4.746	5.09306
	BnABH406	ZS11C01G045600	0	0	0	0	0	0	0	0	0	0	0	0
	BnABH407	ZS11C01G048260	1.51364	2.7358	2.81708	3.02204	4.64187	1.47435	2.74761	4.88036	6.8512	3.58908	2.48412	3.11268
	BnABH408	ZS11C01G050590	1.04577	0.014674	0.392382	0.081867	0.61	0.246116	0.317801	0.550162	3.98447	0.349586	0.774124	0.437167
	BnABH409	ZS11C01G052200	14.4	16.0522	5.24362	1.38128	5.00829	16.7303	13.9852	10.2937	13.3378	5.20234	7.5693	5.11992
	BnABH414	ZS11C01G058660	0.885812	0.167607	2.90563	0.993498	1.50589	1.13434	0.016962	0.251904	0.99215	12.1549	0.54676	2.35072
	BnABH424	ZS11C02G008400	1.94888	2.44863	1.70505	0.518242	1.6029	0.056376	0.563651	0.31581	0.018165	1.85253	5.09709	2.19748
	BnABH428	ZS11C02G010070	0.474222	0.10708	0	1.14272	0	0	0	0	0	0.400269	0	0.253849
	BnABH429	ZS11C02G010440	5.25862	74.4348	16.6633	4.95707	12.3284	15.8504	41.6441	50.4015	35.1809	11.0488	7.02197	8.76811
	BnABH434	ZS11C02G012130	35.3094	2.09087	12.4667	0	0	17.2377	0.087858	0.188587	0.026875	2.71727	30.9556	28.7467
	BnABH435	ZS11C02G012140	0	0.198177	0	0	0	0.290797	0	0.043729	0	0.0823	6.33836	0.628131
	BnABH436	ZS11C02G012150	0	0	0	0	0	0	0	0	0	0	0	0
	BnABH441	ZS11C02G026310	1.73684	1.40044	2.3797	0.315784	1.29397	2.51932	0.040618	0.018015	3.55512	2.28684	4.60633	2.53685
	BnABH449	ZS11C02G056970	3.12848	29.8936	1.79004	2.72962	3.48489	2.62294	12.1017	3.83396	0.579751	11.9837	3.60888	2.77987
	BnABH455	ZS11C02G062800	1.35027	1.25472	4.0304	0.350877	6.96596	1.34877	0.426535	4.96555	4.27384	2.18759	2.18674	2.07588
	BnABH467	ZS11C03G009910	6.01726	8.59361	18.5078	4.73338	22.0473	11.0559	5.66815	4.71261	13.3701	11.6639	5.06563	12.2941
	BnABH468	ZS11C03G010100	7.95241	8.14169	12.6336	4.88782	14.2585	7.55461	21.2861	12.9406	3.54899	10.1789	6.66777	11.8544
	BnABH470	ZS11C03G011230	0	0	0.351396	0	1.57214	3.75814	0	0	0	0	0	2.66581
	BnABH488	ZS11C03G043770	20.7643	0.74719	1.08639	0.059739	0.10626	5.81029	0	0	1.78035	0.431956	1.8192	2.99733
	BnABH491	ZS11C03G055800	13.1009	6.87648	14.3227	3.18824	28.0361	11.9606	5.44364	2.69938	15.7008	14.2529	9.31641	16.0473
	BnABH492	ZS11C03G056320	0	0	0	0	0	0	0	0	0	0	0	0
	BnABH504	ZS11C03G072640	5.71934	10.3682	4.08689	1.88468	3.08453	2.49512	2.09765	5.82234	9.65129	4.22638	7.23867	4.66469
	BnABH511	ZS11C03G088080	1.25928	0.277962	2.06235	0.044967	2.08908	0	0	0	0.056147	2.39234	0.271378	0.636498
	BnABH513	ZS11C04G001700	33.4459	19.2232	32.2269	26.8833	77.4672	55.345	26.5245	29.3865	62.4263	24.3515	60.1374	42.0055
	BnABH514	ZS11C04G001730	0	0	0	0	0.137276	0	0	0.610141	0.131794	0	0	0.071116
	BnABH520	ZS11C04G005790	6.50976	5.5264	6.12269	2.50944	7.40694	6.15077	4.73946	6.27165	30.5982	6.19071	6.79718	6.21637
	BnABH533	ZS11C04G040160	2.1149	2.90483	2.91966	1.37507	2.75406	1.09354	1.76774	2.74904	3.07556	3.02712	1.92636	2.18251
	BnABH541	ZS11C04G050080	0	0	0	0.092553	0.257863	0	0.032242	0.030854	0.022704	3.33385	0	0.087201
	BnABH547	ZS11C04G055240	9.49949	7.57585	13.1081	1.13004	4.96793	6.24585	95.5796	39.0176	4.15546	4.49857	8.96478	11.5184
	BnABH558	ZS11C04G071980	3.12214	3.34189	3.60488	3.15132	4.21162	4.14894	1.04197	1.72124	8.16455	7.80755	3.86457	5.94982
	BnABH559	ZS11C04G073270	21.2983	28.359	22.4529	19.1043	26.1751	25.3258	16.6718	24.538	19.0176	21.8278	45.4654	29.9954
	BnABH568	ZS11C05G007610	5.16748	4.87695	8.47729	1.42343	5.31552	7.12119	1.65527	2.34867	11.5344	5.66639	4.50855	7.79209
	BnABH569	ZS11C05G007710	0.710358	0	0	0.508338	0	0	0	0.737225	0.438036	0	0.030943	0.193292
	BnABH586	ZS11C05G052570	6.42041	0.679406	0.601461	0.164231	0	1.72562	1.23401	1.64364	7.10757	2.48112	7.18663	1.67589
	BnABH615	ZS11C06G015580	10.1221	0.498265	2.98693	0.47404	0.274654	1.33472	1.42526	1.98991	4.69637	2.71841	1.61511	1.86044
	BnABH620	ZS11C06G019660	35.1545	35.6318	12.2044	1.49001	4.97701	26.4413	17.2762	16.7067	0.101929	3.30753	125.342	27.5387
	BnABH621	ZS11C06G021040	0	0.027833	0.091397	3.95983	1.21192	0	0	0.132273	0	3.83211	0.169077	0
	BnABH643	ZS11C07G015400	4.78512	14.9981	25.9036	3.42097	5.2105	6.90968	46.3916	49.5124	41.747	7.64744	18.6632	12.5545
	BnABH644	ZS11C07G015440	2.68039	1.17894	10.3978	1.0406	2.74462	1.2648	2.32266	2.28984	2.7362	4.07967	5.2986	9.1457
	BnABH647	ZS11C07G018330	4.40728	4.24146	7.69508	189.766	0.481302	3.10982	8.29722	38.0376	2.05455	122.28	4.36692	3.67831
	BnABH652	ZS11C07G034970	7.91308	12.724	10.3775	10.3528	11.4058	10.8759	3.16669	8.00347	13.7968	20.5272	12.8723	10.7175
	BnABH654	ZS11C07G037740	3.94481	8.3394	4.59877	2.70468	0.117539	6.47403	8.50551	26.4657	23.4536	3.70054	1.17247	3.02434
	BnABH655	ZS11C07G037750	0	0	0	0	0.072899	0	0	0	0.04188	5.87793	0	0
	BnABH666	ZS11C07G049640	6.32787	5.47711	2.95489	7.06023	5.24015	2.89027	5.37682	16.5564	6.58473	5.54932	2.79251	4.08596
	BnABH678	ZS11C07G062250	14.4771	18.0133	19.7345	5.89648	16.7787	15.7394	16.3443	16.8949	15.2317	24.7331	21.4586	18.2016
	BnABH691	ZS11C08G010380	0	0	0	0	0	0	0	0.019645	0.045214	2.88857	0.038929	0.016717
	BnABH724	ZS11C08G057920	4.8207	2.76372	7.82253	1.74981	5.03212	7.92382	1.05795	1.87994	8.85836	4.62457	3.19173	6.76381
	BnABH728	ZS11C09G006150	1.18853	1.90205	1.52523	1.76995	1.75816	1.22405	1.33152	2.62481	5.9857	3.03252	1.10546	1.43873
	BnABH735	ZS11C09G013020	0	0	0	0.751982	0	0	0	0	0	1.53101	0	0
	BnABH736	ZS11C09G013030	14.1728	16.0124	15.3409	4.6153	10.8878	3.74623	11.6751	16.3139	7.89066	8.88794	10.1989	12.2737
	BnABH738	ZS11C09G022080	10.0844	23.4287	8.88644	97.5224	4.10271	9.57582	17.278	7.40416	10.4279	18.5447	4.81292	9.7401
	BnABH740	ZS11C09G023600	1.52509	2.04534	1.3694	1.55807	1.98371	1.90447	4.73259	6.08105	0.955311	7.78397	2.29658	1.35282
	BnABH744	ZS11C09G029180	0	0	0	0	0	0	0	0	0	0	0	0
	BnABH752	ZS11C09G048680	0	0	0	0	0	0	0	0.757756	0	0	0	0
	BnABH764	ZS11C09G060780	3.26355	5.03022	3.77562	4.90369	4.12095	3.96868	3.09218	4.55443	6.85556	6.10723	7.80413	5.66474
C3	BnABH3	ZS11UN5010	3.16718	41.7228	23.8363	11.1161	26.1565	4.34612	17.2415	12.3429	1.29225	9.35758	3.14103	18.3315
	BnABH26	ZS11A01G024160	1.06374	0.428686	1.58293	0.689683	5.9462	0.930551	2.05812	0.818421	0.548003	1.47395	0.248471	1.28893
	BnABH60	ZS11A02G018080	2.36199	1.13282	1.83437	0.096206	0.362957	0.420557	0.656608	0.694133	0.548134	0.671952	6.28507	0.930748
	BnABH74	ZS11A02G037700	5.88568	0.95987	9.17145	0.876329	9.27971	3.72183	0.4548	0.172175	2.05851	4.20676	1.81809	7.37031
	BnABH81	ZS11A02G043100	0.025681	0.09519	0.076412	0.050985	0.764924	0.155784	0	0	0	0	0.067925	0.11218
	BnABH82	ZS11A02G043110	3.12162	40.8579	17.1156	1.80075	55.2868	26.772	46.8616	44.1706	9.58437	6.37166	3.16902	21.6327
	BnABH83	ZS11A02G043130	0.090613	0	0.043235	0	0.25637	0	0	0	0.103039	0	0	5.54475
	BnABH85	ZS11A03G002430	1.19389	0.56574	0	0.056071	0	0.522317	0.060559	0.062302	2.91965	0.023561	3.32265	0.27439
	BnABH90	ZS11A03G006010	13.4691	11.9961	8.10814	7.33947	14.1986	24.1084	11.1624	12.3886	13.3663	9.63242	12.656	16.463
	BnABH137	ZS11A04G000420	0	0.089328	0.585845	0	0.548853	0	0	0	0.065149	0	0	0
	BnABH173	ZS11A05G005190	1.31159	1.23694	5.41765	14.9854	0.16326	7.28569	4.98805	0.26074	0.19745	34.4839	0.987278	6.49893
	BnABH181	ZS11A05G019160	10.8657	3.09483	12.6705	8.06535	13.9108	14.5591	36.5095	19.2723	5.52972	9.01185	11.9261	14.1079
	BnABH193	ZS11A05G038950	56.3356	10.7006	22.7225	6.4345	25.9338	61.2119	29.8641	7.50455	45.5712	7.02176	11.5025	21.046
	BnABH205	ZS11A06G003520	6.3354	0.189008	4.02923	1.10738	33.6326	10.8992	3.77013	14.6351	5.7703	2.48914	5.19887	5.48651
	BnABH212	ZS11A06G013840	33.0051	108.628	12.9847	4.65277	4.11298	1.76304	32.8376	57.3604	25.2985	2.84504	22.7313	10.6025
	BnABH222	ZS11A06G023930	67.2075	124.512	119.54	35.3025	65.8713	66.124	1006.03	640.767	66.8865	40.6174	46.318	74.7111
	BnABH226	ZS11A06G029910	0.103747	11.162	8.42938	1.91711	8.35136	1.74715	3.96063	1.05147	21.2871	43.1597	0.263717	3.45649
	BnABH227	ZS11A06G031730	0.020361	0.051557	0.04217	0.014365	0.287166	0.094193	0	0	0	0.030824	0.035786	0.02954
	BnABH228	ZS11A06G031760	4.84897	66.8492	32.7069	16.8875	41.633	6.4338	17.2465	18.7673	1.51153	22.6444	5.51381	30.1028
	BnABH229	ZS11A06G033130	5.90496	5.27551	4.49758	2.13894	4.56356	4.33314	9.22907	9.80696	8.46334	3.339	7.06329	5.18378
	BnABH235	ZS11A06G037990	0.773194	0.27526	1.22746	0.070615	5.36277	0.055513	0.199643	0	0	1.5245	0.351034	1.34689
	BnABH256	ZS11A07G025110	0.297012	0.663511	2.88388	0.074126	0.236537	0.712799	0.847485	0.972449	4.37622	0.165119	0.117328	0.793469
	BnABH261	ZS11A07G030660	7.93492	3.56053	3.8889	0.204368	0.910519	2.41128	0.789851	17.1204	7.11405	0.409273	11.3897	2.24506
	BnABH262	ZS11A07G033710	0.040142	3.47033	2.05325	108.417	0.153051	0.34683	2.25663	47.0349	1.6502	32.9657	1.91856	0.213772
	BnABH273	ZS11A08G003320	6.19725	39.0415	9.89029	6.13487	23.0713	8.55108	23.1361	96.3668	6.83015	7.86071	13.3822	9.0759
	BnABH274	ZS11A08G004990	10.8921	0.732658	2.97489	1.01571	0.909878	9.49459	3.00062	0.501899	38.5118	1.23385	0.919703	2.89729
	BnABH291	ZS11A08G026740	25.0138	151.337	5.59377	27.3259	1.33701	21.2645	13.8185	19.3158	654.49	22.7978	7.87744	5.10914
	BnABH304	ZS11A09G006250	1.7394	93.7154	32.6888	100.096	24.0477	2.45147	1091.98	350.148	3.67142	18.7522	2.03373	17.5962
	BnABH305	ZS11A09G006850	16.2963	7.38263	14.0615	8.81689	28.5106	21.8569	18.982	6.43248	10.4582	6.47483	2.11147	15.2971
	BnABH334	ZS11A09G050240	1.74837	6.06388	2.22253	0.27411	0.652747	0.216385	7.03925	22.2185	11.3583	1.26514	0.45145	0.26375
	BnABH338	ZS11A09G054620	79.0057	512.68	23.6208	31.5107	23.378	68.963	206.828	238.235	842.856	22.5789	54.0111	10.5592
	BnABH368	ZS11A10G022190	1.62333	10.1859	0.723257	0.594378	0	0.291947	4.38996	33.2081	3.57414	0.648253	9.63469	0.969213
	BnABH372	ZS11A10G023440	12.7206	2.99303	5.37071	3.03314	9.58847	9.89904	1.72057	4.48705	3.59206	3.57159	2.09344	9.00319
	BnABH377	ZS11A10G028380	3.9476	9.42574	0.520085	0	0	4.77489	0.056088	0.104946	3.53333	0.083779	5.93889	0.395333
	BnABH398	ZS11C01G031640	0	0	0	0	1.12579	0.278201	0	0	0	0.577042	0	0
	BnABH399	ZS11C01G031650	15.6574	52.7267	23.4515	18.7471	2.59327	24.1633	156.492	143.214	22.8712	5.68986	21.7247	10.7795
	BnABH440	ZS11C02G025880	0.71641	0.432999	0.979571	0	0.174643	0.07444	0.459587	7.71781	0.330386	0.349102	0.985363	0.873957
	BnABH450	ZS11C02G057580	4.30525	1.78378	9.74889	1.29473	12.3277	4.06163	1.24447	0.605421	2.36421	6.58552	1.7529	9.86575
	BnABH458	ZS11C02G068010	0.171316	0	0.043166	0	0.250178	0	0	0	0.081808	0	0	6.16773
	BnABH459	ZS11C03G002940	0.211744	1.18326	0.485777	0	0	2.44561	0.156264	0.213696	1.51223	0	1.42263	0.121689
	BnABH464	ZS11C03G006710	10.6002	6.37616	5.6746	4.7564	7.45632	14.1835	6.36187	11.3393	10.1831	4.58046	6.54609	7.84875
	BnABH494	ZS11C03G061880	39.4845	40.163	82.9877	12.6215	38.9138	49.4639	94.0395	92.5032	29.4977	32.5984	41.8382	63.9469
	BnABH521	ZS11C04G006340	8.88303	4.17688	8.87985	22.2215	0	28.9151	1.22407	0.264438	0.126667	50.4475	2.5879	17.6459
	BnABH527	ZS11C04G031550	0.142055	1.36514	0.653514	0.063282	0.32528	0.079097	0.058441	0.083194	2.43435	0.126674	0.420469	0.047926
	BnABH567	ZS11C05G006860	0	0	0	0	0	0	0	0	0	0	0	0
	BnABH575	ZS11C05G016240	11.3176	196.187	16.1409	7.8627	18.0055	36.554	28.3767	67.2864	210.37	3.48828	25.8395	7.12374
	BnABH582	ZS11C05G034840	11.4951	5.00839	8.25201	3.77044	1.75071	4.81919	9.65939	18.4659	18.0924	4.07264	4.18063	6.97546
	BnABH594	ZS11C05G062520	8.57622	3.05378	5.62987	4.30699	4.3642	6.87251	21.6843	10.2281	18.4032	3.52597	2.8711	4.52798
	BnABH605	ZS11C06G006830	0.099406	0	0.315294	0.266899	30.2007	0.157358	0	0.287364	0.034761	0.163896	0	0.039655
	BnABH606	ZS11C06G006840	3.39487	1.02783	3.50357	0.535133	12.6668	2.67794	0.832307	1.60133	2.33277	1.77993	2.93707	4.50553
	BnABH626	ZS11C06G029760	0.604596	0.804676	1.2515	0.025711	0	1.04281	0.791734	0.224857	19.0877	0.199685	0.023634	0.261932
	BnABH631	ZS11C06G038230	3.10915	6.89245	7.46108	0.447848	0.683407	1.88155	0.488238	1.6744	8.32952	4.6304	13.9841	3.3972
	BnABH632	ZS11C06G043050	0	2.0062	1.24179	59.3441	0	0	0.985628	34.5751	0.990405	18.3295	0.892848	0.115743
	BnABH642	ZS11C07G014560	0	0	0	0	0	0	0	0	0	0.121863	0	0
	BnABH653	ZS11C07G035910	9.37058	3.03369	2.50086	1.47643	11.8992	2.41879	36.2796	5.62474	0.269556	2.52695	14.8626	8.82797
	BnABH660	ZS11C07G046020	0.63024	3.3479	7.36468	1.1887	5.60486	9.84267	0.558517	0.077443	12.8855	23.1141	0.357943	2.47361
	BnABH686	ZS11C08G003890	0	0.109636	0	0.118372	0.050712	0.390147	0.065652	0	0.113883	0	0	0.003587
	BnABH687	ZS11C08G006880	0	0	0	0	0	0.041387	0.038245	0	0.075171	0	0	0.147012
	BnABH688	ZS11C08G006890	0	0	0	0	0	0	0	0	0	0	0	0
	BnABH689	ZS11C08G006930	26.527	9.60344	11.6356	2.31683	0.951815	45.6167	30.5102	11.635	25.8924	2.33502	11.7937	15.0755
	BnABH705	ZS11C08G030450	22.4542	212.509	5.99611	23.9993	3.27725	38.2422	77.3366	84.3143	1337.68	38.8457	7.52912	3.88142
	BnABH717	ZS11C08G048200	2.66868	7.38537	5.43471	8.81048	1.42304	3.28664	9.6379	10.8815	10.1076	4.20988	0.406278	1.1459
	BnABH720	ZS11C08G050240	0	0	0	0	0.185835	0	0	0	0	0.148842	0.407629	0
	BnABH722	ZS11C08G053040	70.153	362.053	11.9013	13.0971	24.7598	92.3495	166.569	367.92	1526.01	9.24946	19.1536	5.0067
	BnABH731	ZS11C09G007000	3.61883	62.7083	7.39234	30.0024	31.5097	6.72743	287.321	143.205	16.5945	8.67308	0.794873	3.96297
	BnABH732	ZS11C09G007760	9.75408	4.22737	8.99863	6.00155	15.7047	7.64445	3.63346	2.28043	5.39103	6.68815	0.947848	10.2146
	BnABH766	ZS11C09G061420	0.328605	9.12763	0.125745	0.665938	0	0.051393	1.82196	9.40891	0.069098	0.503624	18.159	0
	BnABH769	ZS11C09G063110	8.92273	4.09737	6.2851	0.956004	5.79898	12.0394	1.44562	5.01929	3.49756	6.98076	11.8242	12.5099
	BnABH776	ZS11C09G069570	0.759449	6.22651	1.50689	0	0	19.5761	0.040607	0.121276	3.88071	0.227783	15.3314	1.03042
C4	BnABH27	ZS11A01G024310	10.2123	6.16397	7.18128	0.331263	0.403214	13.1585	0.498719	0.311255	3.45851	2.05433	28.0382	13.6718
	BnABH31	ZS11A01G031560	4.15534	5.23093	4.13501	3.37874	4.34369	4.26256	5.07834	9.56257	8.60802	5.90269	3.54039	5.98786
	BnABH43	ZS11A02G000890	0	0	0	0	0	0	0	0	0.055354	0	0	0
	BnABH71	ZS11A02G033800	0	0	0	0	0	0	0	0	0	0.195626	0	0
	BnABH92	ZS11A03G008320	2.99383	4.38245	4.68473	6.56109	5.40081	4.31473	3.74783	6.0087	6.62629	4.22959	3.24519	4.12069
	BnABH97	ZS11A03G013560	20.84	13.1364	19.3982	9.80011	11.5768	15.2216	7.59548	11.073	12.3358	14.3809	16.501	16.801
	BnABH108	ZS11A03G028560	30.3941	13.4762	20.4791	0.541433	3.11698	2.78397	0.355222	1.0569	3.42949	9.6712	30.4939	17.7499
	BnABH142	ZS11A04G005950	2.64993	2.02502	3.52462	2.66342	3.23877	3.03085	0.720862	4.91562	7.55628	4.01694	1.99201	2.8291
	BnABH147	ZS11A04G010290	6.54185	4.78623	3.52196	0.894667	6.61735	2.25758	2.92298	1.83397	3.6051	5.91875	2.08829	4.65351
	BnABH168	ZS11A05G003100	0.9766	0.399829	1.25307	0.29903	0.789192	0.752969	0.13481	0.112631	1.3208	1.60384	1.22917	1.33668
	BnABH204	ZS11A06G003070	17.6861	13.2429	35.1555	5.2286	13.1138	20.8539	7.26447	3.66318	20.3533	15.3638	24.4139	25.7387
	BnABH215	ZS11A06G017100	2.58878	4.28759	5.20874	1.77334	18.4922	2.73533	3.77686	1.20364	1.43247	3.93671	2.4288	5.8261
	BnABH217	ZS11A06G017910	108.828	20.3913	33.1188	0.360218	0.042981	150.314	12.3789	5.77844	42.3974	8.04795	141.108	77.4729
	BnABH239	ZS11A07G005370	6.66878	6.55493	7.42901	1.18902	10.4972	12.022	1.35094	0.517143	3.91823	6.50234	12.4286	7.44596
	BnABH243	ZS11A07G009230	0.445316	0.158103	0.548754	0.844657	0.484157	0.122117	0.548392	4.55275	0.463927	0.759414	0.410449	0.349177
	BnABH263	ZS11A07G033960	0.894358	0.073967	1.64903	0.012483	0.535731	0.660551	0.074211	0.039026	0.992223	0.902805	0.337695	1.12471
	BnABH272	ZS11A08G002910	0.30981	2.97641	0.739982	0.73448	0.768102	0.039684	0.059217	0.064534	0.17904	0.464152	0.45733	0.629767
	BnABH280	ZS11A08G011650	7.06828	5.27855	5.47935	1.61502	23.5022	10.0702	7.78922	4.34616	22.0819	10.2016	4.08834	7.34277
	BnABH287	ZS11A08G021850	18.926	0.285809	1.24253	0.18753	1.51098	0.670744	1.50072	2.66063	13.3187	4.44579	6.8613	3.29097
	BnABH299	ZS11A08G032340	2.88111	1.34441	3.22979	44.8088	1.43409	1.60078	2.42888	11.6781	2.5103	12.3522	1.82024	1.71621
	BnABH303	ZS11A09G005930	17.2405	15.7841	8.99301	3.36363	7.3171	12.4676	10.9197	5.35831	13.6382	4.22129	7.99467	6.32328
	BnABH307	ZS11A09G008710	3.85524	2.20568	5.62088	1.40998	2.79269	3.34707	2.49839	2.10685	3.21545	3.04943	2.51966	5.22572
	BnABH345	ZS11A10G004340	0.151934	0.071681	0.317285	4.06793	0.362709	0.133795	0.101105	0.514082	0.341406	1.12634	0.167433	0.128908
	BnABH355	ZS11A10G010530	0	0	0	0	0.123008	0.085684	0	0	0	0	0	0
	BnABH362	ZS11A10G020030	2.69251	3.99715	2.04725	2.74308	3.56363	2.04985	3.95066	7.48135	5.38948	2.20006	1.75317	1.51556
	BnABH400	ZS11C01G032490	10.8087	6.05242	9.8409	0.936356	0.038233	14.3827	1.1408	1.22595	2.97209	3.60831	17.5052	9.40147
	BnABH401	ZS11C01G032530	0	0	0	0	0	0	0	0	0	0	0	0
	BnABH405	ZS11C01G041220	2.78225	3.36824	2.4038	1.19386	3.81172	2.27555	4.04871	10.9442	9.19341	2.30443	3.46864	2.92044
	BnABH466	ZS11C03G009540	2.92104	3.43241	3.98104	6.2389	4.18965	4.36413	3.64746	5.18704	5.2518	5.96997	3.40459	3.46445
	BnABH472	ZS11C03G016030	21.9991	14.5486	7.0719	4.00789	0.517049	11.5768	6.45884	13.5237	22.2543	4.96287	51.8931	8.43041
	BnABH484	ZS11C03G035940	15.6571	8.30902	5.17076	0.868693	3.24087	7.13653	1.37057	2.63608	10.9205	3.14154	8.73938	5.7178
	BnABH505	ZS11C03G073980	6.86561	0.105145	0.996927	0.035943	0.796407	0.178049	0.234991	0.381937	5.88689	1.58147	3.3073	1.73356
	BnABH510	ZS11C03G086770	0.073104	0.093031	0.308155	0.112515	1.2753	0.065966	0	0	0.483906	0.67215	0	0.59306
	BnABH516	ZS11C04G003630	2.58229	0.7139	4.3429	1.02819	3.40239	2.7547	0.608313	0.548919	3.09191	4.53834	2.72328	5.42027
	BnABH537	ZS11C04G047220	3.51099	5.44054	3.21568	0.523054	4.71336	5.50471	8.35827	7.40142	9.30029	4.39716	1.6024	3.50115
	BnABH562	ZS11C05G003880	0.046734	0	0	1.32782	0	0	0.034762	0.118735	0.066964	0.614365	0	0
	BnABH604	ZS11C06G005820	18.2854	21.3217	27.6203	11.7097	18.2868	17.1121	23.0743	10.3862	17.6189	18.8113	15.8579	21.7968
	BnABH633	ZS11C06G043560	1.49553	0.449892	4.18389	0.364006	1.03152	2.80318	0	0.077753	1.43437	2.70532	1.54132	4.63328
	BnABH640	ZS11C07G009850	10.7954	9.8812	12.1871	2.03015	15.9384	6.57721	1.90603	1.43189	5.70603	8.87103	17.75	11.4776
	BnABH645	ZS11C07G015450	4.17826	4.94281	2.74328	5.68956	3.65068	3.68287	12.5529	38.5913	5.38905	2.74655	2.32441	2.79345
	BnABH683	ZS11C08G002090	2.86248	2.05398	3.60725	32.3122	1.93807	2.58797	2.07048	8.62785	3.51691	9.20707	1.8461	2.4388
	BnABH697	ZS11C08G018630	4.55242	4.76152	5.63342	1.61919	4.28767	7.73858	4.87304	1.75018	18.9409	7.9429	4.74988	6.37119
	BnABH706	ZS11C08G034110	90.3577	27.2485	19.005	0.019678	0.038687	107.097	3.05375	3.11661	53.6032	4.8819	130.224	57.9017
	BnABH708	ZS11C08G035080	2.4375	2.55001	5.48002	1.21359	17.283	3.50025	1.36069	0.862923	2.23338	3.64298	3.69678	6.11388
	BnABH729	ZS11C09G006650	14.7378	35.8481	6.54821	3.35061	8.29973	13.2163	45.0535	10.4533	11.3226	2.94211	10.0379	6.73283
	BnABH734	ZS11C09G010560	0.890503	0.032249	2.83694	0.098575	0.960734	0.342442	0	0.035031	0.034586	1.65806	0.407579	1.89228
	BnABH750	ZS11C09G043210	0	0	0	0.042078	0.177146	0	0	0	0	0	0	0
	BnABH760	ZS11C09G058390	7.59153	6.14469	3.95566	5.66857	8.79801	3.64996	11.9857	12.9056	17.7957	3.57143	2.6855	3.89197
C5	BnABH68	ZS11A02G027020	0	0.937982	0.277361	0	0	0.687019	0.784683	6.33254	0	0.242395	0	0.904033
	BnABH80	ZS11A02G042120	0.08211	0.063478	0.069639	0	0.1853	0.08167	0	0.081154	0.071789	0	0	0.481927
	BnABH146	ZS11A04G010130	10.5164	6.82464	7.88662	8.15747	11.8719	4.58054	6.16623	8.93173	4.39274	9.83125	4.72625	9.28748
	BnABH185	ZS11A05G031450	0.413027	0.47343	0.704836	0.167517	1.59088	1.56112	0.178977	0.359116	1.16276	0.612865	0.389329	1.29713
	BnABH237	ZS11A06G042470	5.35486	8.19041	6.84574	8.28624	10.3165	4.74048	8.59086	10.7258	15.7639	5.77144	4.02556	6.88974
	BnABH275	ZS11A08G005430	3.9431	11.044	12.0133	2.61606	0.069474	3.18267	0.044684	0.092346	0.056732	5.54268	7.22314	9.06528
	BnABH306	ZS11A09G008670	1.06623	0.579142	0.281089	0.214493	0	1.17828	0.047181	0	0.68439	0.072718	0.446429	0.692954
	BnABH313	ZS11A09G018830	0	0.046798	1.25297	0.637483	0	0	0	0.105079	24.1063	0.16018	0	0
	BnABH317	ZS11A09G026220	5.76573	12.5648	11.5262	2.78472	15.4025	8.17696	12.1706	16.6581	1.22705	13.4629	2.06026	8.17301
	BnABH349	ZS11A10G006830	1.59914	0.069212	0.499825	0.044085	0.046101	0	0.042307	0.05194	0.424745	0.349676	0.037691	0.090409
	BnABH350	ZS11A10G006850	0	0	0	0	0	0	0	0	0.817237	0.037018	0	0
	BnABH351	ZS11A10G006860	0	0	0	0	0	0	0	0	0.346011	0	0	0
	BnABH456	ZS11C02G063960	0.553909	0	0.543643	0.289315	0.200347	2.97719	0	0.095407	0.2038	0.096835	0.677201	1.90692
	BnABH526	ZS11C04G024670	0.427794	0	0.069353	0	0.382421	0.42881	0	0.532328	3.36419	0	0	0.037557
	BnABH538	ZS11C04G047360	8.05114	3.21865	6.80183	2.96578	10.5684	10.4821	3.04822	3.68657	4.02175	4.72927	2.60496	7.8079
	BnABH587	ZS11C05G054310	2.68203	0.077714	1.00363	0.083142	5.03584	0.797563	0	0	1.42982	0.817366	0.609736	2.2017
	BnABH608	ZS11C06G009870	3.99419	0.560781	1.0089	0	0	0.352879	0	0.084489	6.74527	0.652024	0.734071	1.13709
	BnABH609	ZS11C06G009880	1.08383	0.805801	0	0	0	0.507541	0	0	4.31358	0.213509	0.607951	0.313181
	BnABH610	ZS11C06G009950	0.114307	0	0	0.084322	0	0	0	0	0	0	0.049339	0.056613
	BnABH659	ZS11C07G045440	0	0	0	0.065714	0	0.244799	0	0	0.21844	0.189408	0.580891	0.061792
	BnABH690	ZS11C08G007730	6.69219	8.50165	2.60061	0.211461	0.64448	21.8757	0.048739	0	3.30929	1.99004	10.2837	6.50239
	BnABH730	ZS11C09G006670	0	0	0	0	0	0	0	0	0	0	0	0
	BnABH733	ZS11C09G010520	1.74586	1.03121	0.710466	0.230415	0	2.95947	0.050074	0	0.63776	0.109355	0.919343	1.24705
	BnABH741	ZS11C09G024620	0.240003	0	2.75227	0.831731	0.346353	0.053274	0.042051	0.062428	1.66036	0.219663	0	0.33059
	BnABH745	ZS11C09G035040	11.4977	4.35078	18.3643	3.8131	42.8926	13.3348	1.22476	0.605147	2.39975	13.8238	3.77157	17.408
C6	BnABH5	ZS11A01G002010	0.244538	2.17396	0.932827	0	1.16148	0.438134	0	11.594	21.9059	0.611142	0.342583	1.47459
	BnABH22	ZS11A01G019670	7.74968	90.7448	3.35863	0.254936	92.9016	10.6855	36.0437	73.407	43.4156	2.87789	12.8882	18.1493
	BnABH25	ZS11A01G022690	2.08893	4.10769	9.52117	2.11997	10.3947	12.1318	4.38523	4.6849	7.10261	5.78758	4.56072	10.0914
	BnABH36	ZS11A01G040000	4.54607	2.00967	0.526636	0.097686	0.52338	0.031325	14.3802	2.80941	0	0.343079	0.360834	0.819446
	BnABH57	ZS11A02G011180	2.80062	29.4447	11.4634	0.237086	0.220704	12.2176	0.294607	0.287737	0.477565	3.73736	34.0016	9.1912
	BnABH62	ZS11A02G018580	0	0	0.172765	1.40597	0.050936	0.047058	0	0.176445	0.03005	0.560692	0	0.04857
	BnABH67	ZS11A02G025900	2.66406	1.98897	9.97694	87.4818	12.0364	3.813	5.23806	18.5618	7.78114	26.6571	2.75567	8.39354
	BnABH69	ZS11A02G029140	2.65067	2.76123	2.17737	0.191873	2.79442	7.26015	5.17378	3.7356	1.54325	1.71471	6.09157	3.00038
	BnABH70	ZS11A02G030830	2.4693	0.966382	2.25469	0.246355	1.65688	1.63067	6.34558	4.15271	0.141847	0.553994	1.89757	2.90263
	BnABH75	ZS11A02G037720	2.86363	0.983573	3.69747	0.232201	2.7329	2.17106	0.375811	0.312086	3.07842	2.33205	1.8076	3.22434
	BnABH76	ZS11A02G038850	0.745075	0.893698	0.371417	0.072987	2.39621	0.545373	1.06698	2.01076	11.9303	0.162112	0.2973	0.168136
	BnABH91	ZS11A03G006270	55.5214	15.0567	34.1179	0.548531	4.57406	26.7189	0.710431	0.392967	6.07182	20.1967	43.545	35.408
	BnABH101	ZS11A03G020650	69.6412	19.6583	99.2699	16.5647	77.708	101.027	13.2111	6.2312	37.156	45.4855	34.1373	139.549
	BnABH103	ZS11A03G024770	0	0.250774	0.052022	0.254412	197.269	0	0.085163	1.6007	0.028926	0	0	0.3116
	BnABH104	ZS11A03G025610	8.66616	9.15181	14.3451	4.51617	7.10452	5.11455	6.81783	8.47794	12.5779	6.48715	2.61262	7.58135
	BnABH105	ZS11A03G025630	9.15658	6.80771	10.266	4.54648	9.03015	6.75923	4.96074	6.51692	7.01448	8.906	5.16296	11.2208
	BnABH107	ZS11A03G026390	15.24	10.8202	13.3405	9.45432	18.4542	8.64351	10.7523	15.204	14.7167	13.1249	6.92255	12.2913
	BnABH112	ZS11A03G036680	0	0	0	0	0	0	0	0	0	0	0	0
	BnABH114	ZS11A03G042810	1.57719	15.018	0.364724	8.66427	9.02725	0.159636	7.12863	3.71395	38.3531	3.61167	0.129879	0.533093
	BnABH115	ZS11A03G043140	0.07833	0	0.032004	0	0	0	0.075595	0	0.103941	8.4623	0.086755	0.067733
	BnABH117	ZS11A03G044440	1.7752	12.8947	0.690201	2.68747	0.654107	0.903571	6.1998	4.57698	0.372284	0.857239	2.81501	1.1777
	BnABH119	ZS11A03G044480	29.6003	15.9951	23.6807	1.63467	4.67235	36.9899	35.4984	21.5068	3.20012	14.0151	35.1099	36.4919
	BnABH126	ZS11A03G047890	21.4016	10.8703	26.7015	8.63965	20.7956	10.0361	4.47635	8.68081	3.41075	13.0721	5.53497	27.042
	BnABH133	ZS11A03G058410	1.60375	0.293563	5.77924	0	0	10.3446	0	0	4.05497	0.108112	3.54329	10.1137
	BnABH134	ZS11A03G058420	0.222984	0	0.099854	0	0	0	0	0	5.11427	0	0.261027	1.28966
	BnABH149	ZS11A04G012060	1.45944	5.8744	2.99112	0.258007	1.65932	1.94478	3.38653	3.90109	1.9886	2.41549	2.70134	2.07542
	BnABH153	ZS11A04G017000	0.209581	8.60514	0.417609	0.577149	31.8642	0.247426	3.46712	117.043	52.669	0.812867	0.277953	0.736252
	BnABH154	ZS11A04G017010	0.104817	0.041934	0	0	0.201366	0	0	0	0	0	0	0.019468
	BnABH155	ZS11A04G017030	0	2.62575	0.057936	0	0.257226	0.122179	0	0.242495	0.374438	0.073273	0	0.781609
	BnABH158	ZS11A04G019090	29.1367	13.8297	12.867	10.9701	7.53481	22.7747	27.5005	20.7643	45.7027	5.57627	17.7591	13.5173
	BnABH164	ZS11A04G030530	1.55661	2.65672	2.37628	1.89716	2.51021	2.02815	0.637505	1.80666	4.44656	5.91811	2.36467	3.33506
	BnABH183	ZS11A05G027260	0	0	0	0	0	0.085566	0	0.218134	0	0	0	0
	BnABH189	ZS11A05G035020	3.88103	7.98655	4.50234	0.732664	8.33257	5.10215	0.869499	0.943942	0.457144	5.83099	5.02673	3.95661
	BnABH190	ZS11A05G035050	38.2465	1.66472	69.6742	4.61268	64.0989	82.6926	2.01855	1.11938	14.7511	17.6637	11.7401	50.4732
	BnABH191	ZS11A05G036740	15.6475	7.21995	6.56425	2.15805	6.02551	10.8612	5.77963	4.32159	17.2262	5.46	7.29651	8.08604
	BnABH192	ZS11A05G038400	0	1.05066	15.8284	0.236193	18.8529	2.28695	0	0	0	72.3947	0.030531	17.5587
	BnABH201	ZS11A06G001710	0.850906	0	0.552956	0.130227	0	0.645071	1.29292	0.051319	0	0.023144	0	0.407579
	BnABH206	ZS11A06G005850	5.20068	3.01087	7.17963	1.81135	5.97252	4.05168	1.35166	0.983023	6.25509	5.89693	3.48495	6.62549
	BnABH211	ZS11A06G010910	1.2267	0.229656	3.35091	3.45615	4.24981	1.21939	0.096171	0.314527	0.335357	3.35347	0.376475	3.07046
	BnABH213	ZS11A06G014270	64.7993	13.0351	196.431	2.08633	0.236668	77.3928	0.095735	0	0.583613	23.2386	459.255	188.908
	BnABH231	ZS11A06G035130	37.2292	80.1819	15.9055	8.30041	22.9063	28.4225	57.6702	44.1185	31.6459	10.5359	20.9808	23.147
	BnABH232	ZS11A06G036550	8.54048	1.21394	6.4917	1.45343	2.38782	3.56596	0.352866	0.996471	7.65805	5.53607	1.57433	5.99842
	BnABH247	ZS11A07G012850	0	0	0.221815	0	0	0	0	0	0	0	0	0.102655
	BnABH249	ZS11A07G019250	465.121	40.5047	44.9029	0.906362	3.10685	152.709	1.58475	0.385907	0.354905	7.91572	916.728	384.997
	BnABH255	ZS11A07G024500	12.8959	19.3086	12.5495	5.18905	8.86875	14.9955	9.99542	12.0658	11.2672	6.98134	8.63668	12.6118
	BnABH258	ZS11A07G028330	25.1082	14.8365	7.67829	11.9086	12.967	5.66767	15.0364	26.8518	38.1671	8.44871	15.1703	7.41709
	BnABH259	ZS11A07G028560	1.04092	7.57941	4.398	22.6381	0.1455	3.29679	4.36083	39.3515	6.93296	10.2761	9.68445	6.10146
	BnABH264	ZS11A07G037370	0	0.151998	0.101589	10.1247	0.841914	0	0.755424	2.19709	0.179412	4.54683	0	0.104077
	BnABH265	ZS11A07G037560	10.9596	2.634	9.26136	6.71831	6.19118	8.36025	5.65128	8.08197	6.96805	4.55642	16.937	10.9426
	BnABH266	ZS11A07G037700	24.6991	28.3753	5.43773	26.2117	106.184	5.30762	16.6472	23.4451	32.4576	10.0949	16.996	9.31476
	BnABH277	ZS11A08G007680	4.08479	9.29514	6.57777	2.3404	4.88779	9.9101	3.60169	3.87913	7.5845	12.7924	3.09976	6.7292
	BnABH279	ZS11A08G011400	15.2015	26.0966	23.4427	6.89528	12.0359	18.7846	14.4426	2.44589	7.33071	8.70238	31.7892	37.1838
	BnABH290	ZS11A08G024420	0	0	0	0	0.194165	0	0	0	0	0	0	0
	BnABH292	ZS11A08G027120	1.36501	0.572523	3.71218	0.339406	3.78107	1.00024	0.13708	0	0.62808	2.71537	1.02825	3.2308
	BnABH293	ZS11A08G027130	2.56725	1.24246	3.99072	0.49031	3.15914	1.87729	0.332147	0.394777	1.63836	2.50332	4.99933	3.77321
	BnABH301	ZS11A09G001660	10.3016	15.0986	14.3837	5.36582	21.7203	11.0193	14.1023	8.8517	8.7076	6.02915	12.696	18.2667
	BnABH314	ZS11A09G019200	1.00392	1.62892	5.44303	0	1.78852	1.14926	2.08021	0.717892	0.2973	1.42104	2.66863	4.26545
	BnABH318	ZS11A09G027110	1.70551	2.23873	4.7061	0.316077	4.8178	6.20059	2.19547	5.14787	0.11268	4.69918	8.13786	5.62176
	BnABH319	ZS11A09G029250	13.4507	4.1845	6.93393	0.245162	0.160684	13.2478	0	0	0.213123	2.75521	56.8249	15.0248
	BnABH321	ZS11A09G030090	10.1993	10.4535	15.1337	4.72226	14.8043	9.88595	7.13295	13.3455	15.6349	12.4676	7.62822	11.8089
	BnABH327	ZS11A09G040440	0.790462	1.93899	0.811517	0	1.34799	0	0	1.4188	0.040957	0	1.09698	0.317782
	BnABH330	ZS11A09G041990	18.5	6.77096	22.7529	4.20089	15.637	10.2877	7.83035	2.68676	7.09462	13.1083	5.84504	16.6428
	BnABH336	ZS11A09G051920	1.92448	0.413896	0.12709	1.55031	61.4567	0.203694	0.78381	0.109361	1.77101	0.873379	0.681252	1.10902
	BnABH339	ZS11A09G055010	2.50435	12.0474	8.0863	0.196177	1.48301	0.217875	2.41338	2.59007	0.015409	2.4617	0.902529	2.96744
	BnABH340	ZS11A09G056630	2.30099	1.4626	3.40463	1.14275	3.8138	0.972037	0.367847	0.446008	0.905249	1.8821	3.09559	2.83832
	BnABH369	ZS11A10G023000	0	0	0	0	0.049332	0	0	0	0	0	0	0
	BnABH370	ZS11A10G023030	2.06265	0.8703	14.564	0.199674	0.085404	3.82139	1.55389	3.74028	1.86041	6.02708	1.62264	8.63295
	BnABH374	ZS11A10G025150	27.1248	23.4946	14.2567	13.1324	9.78687	21.4364	43.6179	92.5371	58.2924	18.4493	15.38	13.3149
	BnABH375	ZS11A10G026150	1.47613	36.1476	49.6773	8.93024	18.2968	23.4496	13.2681	5.75998	2.29028	16.1876	1.97591	44.4605
	BnABH379	ZS11C01G002110	0.716614	19.8062	2.59497	28.8818	0	0.095237	25.6159	310.553	69.6996	1.67216	0.049152	0.193767
	BnABH395	ZS11C01G025190	18.1738	58.7539	10.9754	4.9238	57.8946	17.9096	23.0826	77.2918	19.0111	9.02214	36.8906	16.0038
	BnABH397	ZS11C01G029410	14.6469	3.84491	17.6633	13.5772	24.3816	22.0017	5.10651	4.07408	21.698	13.1409	5.90278	26.3659
	BnABH410	ZS11C01G055800	16.7839	4.88471	3.73677	0.764325	0.07966	0.214745	28.3296	10.8996	0	0.541545	7.33235	1.48841
	BnABH437	ZS11C02G014600	0.867592	16.2285	4.93003	0	0.246468	4.59093	0	0.835557	0.412012	0.233073	17.3441	2.92642
	BnABH442	ZS11C02G026740	18.0779	4.90369	11.6108	9.62163	20.8873	48.6789	6.23389	6.86412	34.3641	10.4929	6.68312	20.0682
	BnABH446	ZS11C02G038640	0.970575	0.570224	7.66903	81.7327	6.78587	3.24935	4.76154	18.0258	6.36129	24.1049	0.766778	4.54452
	BnABH447	ZS11C02G044710	1.25802	1.0309	1.88984	6.07486	2.45719	0.905775	0.711075	0.114042	0.205882	2.11614	1.33655	1.58096
	BnABH448	ZS11C02G047690	1.73401	1.82371	1.38139	0.308394	0.96668	0.383395	8.20522	5.86696	0.056379	0.234725	1.57244	1.5376
	BnABH451	ZS11C02G057600	5.37182	1.36901	6.41319	0.64542	5.60616	0.763857	0.14296	0.185778	0.385875	3.2485	2.95033	4.69404
	BnABH452	ZS11C02G059380	4.63668	0.515223	5.48473	0.183468	0.563731	3.74467	0.17127	0.107741	0.435728	0.813201	0.306461	1.84417
	BnABH453	ZS11C02G059410	0.920487	0.547606	0.89519	0.310346	3.6	0.344679	0.268853	1.14807	8.32345	0.234474	0.19435	0.804627
	BnABH465	ZS11C03G006980	16.8266	6.03027	17.889	0.855147	3.63361	24.8585	0.618372	0.216038	5.28636	17.368	14.3237	14.185
	BnABH476	ZS11C03G025200	47.8804	12.7474	57.3854	8.82517	61.2042	45.9402	9.46761	4.73984	38.0153	35.2189	21.6066	67.5157
	BnABH479	ZS11C03G030800	0	0.253203	0	0	31.777	0	0.019562	0.459653	0.026282	0	0	0.012751
	BnABH480	ZS11C03G031910	8.11861	5.4743	7.25973	2.10286	7.5661	9.34144	7.12927	6.72892	29.3906	4.00905	2.67211	6.1577
	BnABH481	ZS11C03G031930	12.007	12.7441	12.3456	6.86435	11.8049	16.9534	9.39355	8.99564	23.1145	14.2318	8.28074	14.9178
	BnABH483	ZS11C03G032830	12.5963	11.2083	12.6341	12.2422	18.8856	13.8293	14.3431	22.6553	23.3443	10.5435	6.12425	12.2411
	BnABH502	ZS11C03G069700	0	0	0.028343	0	0.026344	0	0	0	0.199584	0	0.013433	0
	BnABH515	ZS11C04G002760	57.4356	16.577	41.7338	11.7898	32.8612	40.9675	10.7825	8.76742	45.7345	20.0699	20.6737	55.0981
	BnABH540	ZS11C04G048720	2.11382	2.73987	0.31801	0	0.893001	0.442859	3.36801	5.52517	2.55167	0.418745	4.45889	0.788391
	BnABH545	ZS11C04G054410	0.399813	16.3027	1.68397	6.78782	10.9082	0.725783	7.63808	64.836	8.10529	2.00152	2.97529	1.15207
	BnABH546	ZS11C04G054420	0	0.074707	0	0.756049	0.438638	10.1072	4.24484	27.6299	0.259789	0.19212	0	7.09304
	BnABH549	ZS11C04G057220	13.2594	7.12287	12.8884	2.45831	9.69523	21.3753	2.59703	4.38026	21.4951	5.32092	7.34836	12.2911
	BnABH550	ZS11C04G057230	10.959	6.61367	14.0561	4.3577	8.41402	15.8352	2.37995	3.37658	19.0416	4.04493	5.91578	10.2675
	BnABH551	ZS11C04G057240	11.1859	6.07122	12.9125	0.16628	7.30169	17.4209	2.02373	4.03292	21.9599	4.28291	6.12979	9.2921
	BnABH566	ZS11C05G006800	1.38209	0.668315	2.34331	0.318565	2.80956	1.61945	0.295989	0.294863	2.76148	3.19687	1.24518	2.89328
	BnABH574	ZS11C05G012930	1.99412	0.327103	3.23931	4.96574	3.96173	1.65762	0.152965	0.637625	0.717448	4.06866	0.841997	3.65582
	BnABH576	ZS11C05G016740	10.9016	6.75442	75.2846	1.35007	0.3951	48.9988	0.059858	0.077025	0.155539	16.3785	60.0226	75.4143
	BnABH584	ZS11C05G048000	0.091891	0.347017	0.470404	0	0	2.585	0.12492	1.26433	0.565986	0.040266	0.089068	1.16103
	BnABH585	ZS11C05G048080	0	0.293058	0	0	0	0	0	0	0	0	0	0
	BnABH590	ZS11C05G058140	20.0465	1.20266	5.83405	0.355972	23.3702	9.80245	0.98817	0.551665	12.0883	4.00609	4.60551	5.063
	BnABH591	ZS11C05G058170	5.06046	5.12533	6.27662	1.19459	6.22648	7.36069	1.09025	1.47552	0.620639	2.81434	12.0676	8.34265
	BnABH592	ZS11C05G060420	10.3168	6.59616	4.01899	3.96939	4.04141	4.29682	2.99715	4.2527	7.47983	6.47257	4.3624	5.08224
	BnABH593	ZS11C05G062010	0	0	22.1526	0	31.2634	0.994245	0	0	0	23.4808	0.09099	24.7404
	BnABH602	ZS11C06G003090	0.732063	0.046157	0.82429	3.06096	0	0.272588	0.603495	0.129489	0	0.045663	0	0.266836
	BnABH611	ZS11C06G011810	17.1833	7.8372	17.0462	1.57336	3.38959	13.8883	2.29457	0.544631	2.59343	6.67557	59.8281	20.8651
	BnABH613	ZS11C06G012760	7.76812	64.788	6.76553	3.67841	5.9069	11.5855	40.2845	18.8306	6.88389	5.98548	18.8906	10.692
	BnABH619	ZS11C06G019600	2.87621	0.663055	2.93544	0.117307	4.02181	3.23773	0.181977	0	0.711525	5.47344	4.00728	4.93619
	BnABH625	ZS11C06G028770	10.1807	16.2261	12.4824	3.76499	11.8525	10.8797	6.84982	8.28262	32.5738	11.5376	7.74527	10.2221
	BnABH627	ZS11C06G034760	28.3941	11.531	5.43746	18.9122	9.33437	7.84407	13.0519	18.3388	68.2477	11.4382	11.3621	6.05144
	BnABH628	ZS11C06G035060	2.84458	4.78928	11.6211	27.3133	1.29851	0.921416	3.18117	17.4626	3.22488	12.4457	10.8221	4.50791
	BnABH634	ZS11C06G047870	1.72051	1.4846	2.18783	9.57039	0.284446	1.08234	5.58226	7.40536	1.37287	6.71392	0.169324	0.827166
	BnABH635	ZS11C06G048160	10.8338	5.7542	9.32789	13.2201	10.7247	17.55	12.2452	17.0909	15.8953	4.02647	12.3542	12.644
	BnABH636	ZS11C06G048280	23.4804	19.2557	19.6468	12.3719	25.1984	19.3066	17.0758	39.3942	87.7523	12.8309	16.5165	17.4139
	BnABH649	ZS11C07G020820	0	0	0	0	0	0	0	0	0	0	0	0
	BnABH650	ZS11C07G021120	0	0.042711	0.117149	0.348899	0.05357	0	0	0	0	0.180717	0.025844	0
	BnABH656	ZS11C07G038230	7.53121	0.813193	4.47275	1.4185	2.26797	3.11084	0.745008	1.46104	9.12294	3.64129	1.678	3.63545
	BnABH657	ZS11C07G040060	0.868895	0.784488	0.227132	0.860804	0.484357	1.26814	1.52542	0.262495	0.903374	1.32095	0.582388	1.38951
	BnABH661	ZS11C07G047850	0.280669	13.0928	0.705711	5.96572	5.16016	0	16.2522	5.58124	2.38006	2.20468	0.081924	0.286597
	BnABH662	ZS11C07G048110	5.40634	1.62856	7.99477	2.45795	4.02366	5.3182	0.501076	0.382981	2.77751	10.1746	2.32769	6.05137
	BnABH664	ZS11C07G049540	1.95862	3.30286	5.0916	4.04354	5.2217	3.45181	3.46428	4.39346	1.14404	2.37142	1.62295	5.25105
	BnABH665	ZS11C07G049570	40.5563	31.7201	23.0246	22.9908	2.30827	43.9332	92.9638	18.6878	43.9061	13.7828	25.649	37.7754
	BnABH667	ZS11C07G050140	0	0	0.216894	0	0.389028	0.618391	0	0.120503	5.3259	0.143832	0.200516	0.239607
	BnABH672	ZS11C07G053470	10.0863	10.7921	10.0197	2.65369	10.2424	12.5011	3.15255	3.1232	8.12479	7.82447	4.33099	10.1165
	BnABH679	ZS11C07G062680	0.404555	0	0.974199	0	0	1.55625	0	0	26.4056	0	1.29902	1.18928
	BnABH693	ZS11C08G012060	8.4882	13.7169	10.6485	2.22829	6.61828	22.0853	4.8081	8.15221	14.5511	13.1825	4.05782	13.0237
	BnABH695	ZS11C08G017350	1.9806	0.674716	1.8759	0.853258	0.290389	1.69139	1.68434	1.57625	0.33484	1.21403	0.660093	1.09661
	BnABH696	ZS11C08G018070	11.298	8.91987	15.1541	1.42189	1.23013	17.3172	0.798023	0.133153	0.07422	9.85559	34.4808	32.7057
	BnABH703	ZS11C08G029830	12.7861	8.89286	8.7185	2.07388	9.55891	8.85693	7.19124	3.42274	7.3431	9.87042	17.3761	8.10696
	BnABH704	ZS11C08G029870	1.52926	0.875709	3.96605	0.51476	2.36666	1.89978	0.23144	0.108841	3.29176	2.27658	1.20782	2.43403
	BnABH710	ZS11C08G037450	0	0.251475	0	0.420538	0	0	0.218248	0.8237	8.70759	0.195755	0.415831	0.05739
	BnABH713	ZS11C08G038920	8.79056	6.51638	10.2731	5.95677	12.2451	9.20155	12.2754	5.60087	13.522	9.67723	5.20922	7.74579
	BnABH719	ZS11C08G050140	23.1948	22.7866	15.8799	0.400391	10.1195	52.2014	1.3518	1.27505	282.533	4.44817	8.67157	39.0701
	BnABH723	ZS11C08G053640	2.84775	1.99537	4.02515	0.475211	3.0251	3.13239	1.59249	2.17024	1.33372	2.0738	2.77484	3.62582
	BnABH727	ZS11C09G001830	8.3321	20.4435	11.0936	6.70207	18.7984	13.9726	14.1981	10.743	16.472	5.26735	10.8856	16.0671
	BnABH739	ZS11C09G022100	0.028062	0	0	0	0	0	0.11239	0	0	0	0	0
	BnABH742	ZS11C09G025130	0.814424	0.725891	2.88948	0	0.357218	1.45472	3.00059	0.859232	0.850228	0.198885	2.01029	1.92212
	BnABH746	ZS11C09G036060	1.13861	1.08198	1.85368	0.49932	2.12624	3.65814	0.990591	1.61716	0.723638	3.4504	4.22292	3.37019
	BnABH767	ZS11C09G062560	3.05752	1.36541	21.9058	1.04916	0.725096	6.14218	2.15247	3.72298	3.30849	4.25869	2.46964	8.96949
	BnABH770	ZS11C09G063190	5.63348	7.12883	8.80648	3.00006	192.638	8.33528	3.60886	5.65567	4.23358	7.51117	5.73999	32.3923
	BnABH773	ZS11C09G065180	11.2989	12.09	8.19735	8.74623	12.8239	5.54373	55.6754	122.384	34.8079	9.43851	9.66915	4.81876
	BnABH774	ZS11C09G066790	1.27071	5.68623	7.26843	2.07975	6.04536	5.62847	6.32292	2.55854	4.00638	6.58896	1.43018	7.70655
C7	BnABH1	ZS11UN0470	0	0	0	0.478994	0	0.015842	0.467443	0.023362	0	0.155608	0.010743	0.022186
	BnABH2	ZS11UN0550	4.32586	54.4894	22.7685	9.61518	4.82077	0.327367	68.0699	36.7349	0.531673	4.30128	26.4094	16.4207
	BnABH6	ZS11A01G002320	0.046687	0.051732	0.251621	0	2.43743	0.084838	0	0.162416	2.63063	0.088244	0.098654	0.54099
	BnABH7	ZS11A01G002350	13.1785	10.7994	13.1924	2.02503	14.7822	27.0388	5.92324	4.49114	34.9335	24.3045	19.8627	19.3572
	BnABH10	ZS11A01G004670	0.719329	17.5139	4.27413	4.12832	7.01464	2.22177	21.979	19.3202	9.86159	2.48014	2.58133	2.67853
	BnABH16	ZS11A01G014660	0.055458	5.84394	0	0.412922	0.089094	7.03126	0	0.060236	2.54313	33.1187	0.479466	1.76698
	BnABH17	ZS11A01G014700	7.29379	13.1288	10.2053	4.23276	5.82737	8.88602	14.5832	14.1266	10.0481	4.66794	11.9578	6.95862
	BnABH28	ZS11A01G027110	37.6634	6.55083	42.0833	6.54101	30.231	33.2632	1.85765	0.748025	25.128	19.7137	10.4605	42.4922
	BnABH29	ZS11A01G030840	4.24573	112.133	4.67374	37.7351	0.062766	2.47573	57.7882	39.8056	0	3.05768	33.398	9.13207
	BnABH40	ZS11A01G043760	9.09812	26.3494	6.76264	0.622107	0.222239	13.968	25.723	20.2719	18.3777	0.394847	10.4807	2.34091
	BnABH50	ZS11A02G003610	1.38544	7.14642	1.06298	6.73804	7.06555	1.21861	25.7382	58.9805	11.9018	1.73035	3.30797	1.23942
	BnABH53	ZS11A02G005740	3.75697	31.0214	23.7702	1.36394	2.44947	78.9398	4.83147	8.40974	6.82294	4.04422	2.15369	12.191
	BnABH54	ZS11A02G009130	0.520299	0.684375	2.74975	0.131371	5.98667	0.219873	2.42453	3.9124	0.052099	0.937298	0.961182	1.02423
	BnABH86	ZS11A03G003510	0.073445	0.069562	0.134883	20.1056	0	0	27.9894	8.41907	0.215058	14.5187	0.185317	0
	BnABH89	ZS11A03G005680	5.89507	11.4201	5.23395	4.81693	22.6536	6.81322	8.79866	22.26	14.2995	6.33828	8.58546	6.80064
	BnABH106	ZS11A03G025880	0	0	2.60285	0.830775	0.418159	0.082821	0.044534	0.167818	1.77681	2.21549	0.780131	0.932528
	BnABH127	ZS11A03G049240	1.51181	4.13012	2.07912	11.454	0.840237	1.43706	1.75506	9.09086	5.28575	5.17072	3.83143	1.23463
	BnABH129	ZS11A03G049850	4.54792	5.6965	3.85991	0.421545	0.854319	2.65646	10.8119	5.0057	0.242131	2.99482	9.56285	4.56545
	BnABH131	ZS11A03G055600	1.01488	2.69795	2.97089	0	0.198496	1.91393	1.06374	1.16834	11.8333	1.99948	1.58016	2.37543
	BnABH135	ZS11A03G058770	0.609159	11.3251	1.7247	0.286379	0.82027	10.2332	76.6734	43.1928	0.081946	3.84924	10.8161	8.15816
	BnABH136	ZS11A03G059390	0.692903	1.49949	3.16976	0.088894	1.00038	2.00016	0.143451	3.31149	16.9211	1.60517	3.36846	1.58726
	BnABH145	ZS11A04G008830	17.1877	36.1976	7.06175	2.86852	6.83923	19.7713	2.45335	2.07131	0.21782	11.4665	90.7716	20.5405
	BnABH151	ZS11A04G014080	16.8672	30.604	3.9686	0.468122	0	38.1125	3.06415	1.04686	0.072841	0.271935	9.30266	8.37457
	BnABH170	ZS11A05G003820	0	0	0.028875	0.090621	0.099574	0.104287	0.081791	0.07497	0.067977	1.04688	0	0
	BnABH180	ZS11A05G017510	9.09713	14.2823	4.24577	1.03657	3.53719	6.70715	4.4714	2.65047	0.106781	1.28302	63.2928	6.12279
	BnABH194	ZS11A05G039900	4.26481	21.7807	17.7387	5.76713	3.06373	12.9406	98.5217	46.7749	7.57572	3.3122	12.9132	11.2893
	BnABH225	ZS11A06G028800	0	0	0	0	0	0	0	0	5.41817	0	0	0.220847
	BnABH240	ZS11A07G008380	7.42127	52.2452	11.4854	21.2722	0.707695	46.441	80.5239	30.6673	0	12.8979	116.811	26.6671
	BnABH253	ZS11A07G020350	0.628835	1.92663	1.25183	0.08772	0.622491	3.25999	0.206931	0.094538	0.050523	0.111803	0.373512	1.01405
	BnABH260	ZS11A07G028960	0.638856	0.401013	3.6343	2.8116	1.30993	0.207905	2.32673	3.41571	0.025419	2.60818	0.224642	0.577609
	BnABH269	ZS11A07G041010	3.95768	46.9837	19.6866	7.56176	6.92645	26.672	45.0601	10.2055	3.89029	28.5248	3.62419	16.5229
	BnABH270	ZS11A08G000260	14.6539	6.06666	14.2905	3.1091	19.5817	14.6353	1.8028	1.47607	20.7276	7.8599	18.2804	17.438
	BnABH285	ZS11A08G019990	0.34545	0.253867	1.52092	0	0.076828	1.34148	0	0	0.250543	0.631513	0.490763	1.41461
	BnABH286	ZS11A08G020360	1.72647	12.0495	7.81163	1.3281	10.7845	24.9954	51.2061	23.1549	5.52678	11.0223	12.2204	10.3949
	BnABH294	ZS11A08G027540	4.84635	0.238129	1.53716	1.1411	6.3112	6.59253	0.787722	0.380086	8.97363	7.93459	0.792615	1.72552
	BnABH310	ZS11A09G013480	0.919379	1.48791	3.96935	0.166929	3.23068	3.98311	1.38062	0.311478	0.025471	5.14811	0.293623	2.70786
	BnABH358	ZS11A10G018410	0.466474	0.042389	0.292538	0	0	0.41617	0	0.282038	0	0.145356	0.235244	0.08111
	BnABH360	ZS11A10G019420	2.16403	5.96708	2.2236	0.575362	1.10393	3.02843	3.92865	2.10655	1.13881	2.75359	12.5886	1.91176
	BnABH364	ZS11A10G021020	1.93494	1.6503	2.58222	21.5694	0.303982	0.325616	4.25598	5.03266	0.164431	6.00252	4.59016	2.63653
	BnABH365	ZS11A10G021050	0	0	0.181318	0.168049	0	0	0.14387	0.062069	0	0.143717	0	0.10996
	BnABH376	ZS11A10G026770	2.8159	0.701346	7.14379	1.05716	7.66685	2.49941	0.429231	0.244813	1.86721	4.33975	1.05428	7.45115
	BnABH380	ZS11C01G002430	0.476146	0.317035	0.931034	0	2.06632	0.880031	0.054139	0.187605	2.69416	0.712172	0.408254	1.89805
	BnABH381	ZS11C01G002500	21.1904	32.8309	12.291	0.920915	11.6451	16.6769	29.8571	14.9282	0.718407	13.8788	115.497	21.8072
	BnABH383	ZS11C01G005180	0.338254	25.4352	3.77916	2.96724	10.187	2.43377	41.8483	19.7073	8.10322	2.4839	0.60882	1.85673
	BnABH388	ZS11C01G018600	0.091161	6.38302	0	0.351125	1.41163	17.2664	0.116541	0.124028	2.42219	18.6558	2.25163	1.51963
	BnABH389	ZS11C01G018620	16.3498	19.3783	13.8086	7.32841	15.6802	10.6321	7.60732	9.14922	10.2546	6.80367	13.9125	16.2056
	BnABH402	ZS11C01G035460	13.9876	3.45773	15.0939	1.71324	14.1583	16.1566	0.60465	0.184778	13.3918	8.20494	5.56532	21.8446
	BnABH403	ZS11C01G040290	3.33455	118.594	4.7819	115.319	1.21864	7.87618	100.713	40.0181	1.32271	4.16568	24.9883	3.42359
	BnABH412	ZS11C01G057100	50.9562	81.8555	15.6354	0.253946	0.164003	20.1425	73.6382	43.8613	20.1948	1.0706	32.457	7.76071
	BnABH416	ZS11C02G003750	2.98521	43.4962	6.0875	0.747493	4.45139	1.45309	0.686849	6.88639	0.049628	2.30056	2.42867	5.57623
	BnABH419	ZS11C02G006050	1.72995	17.5007	1.84878	17.4482	6.04151	0.07219	14.2118	27.5301	0.67812	7.77088	3.15911	1.35264
	BnABH425	ZS11C02G008470	0	0.06126	0	0	0	0	0	0	0	0	0	0
	BnABH432	ZS11C02G011350	1.02894	1.2819	2.91606	0.281489	0.639405	0.094281	0.696493	0.29514	0.08838	1.87538	0.299276	2.08648
	BnABH460	ZS11C03G004220	0.112078	0.221662	0.493231	14.0796	0.112865	0.103768	38.6368	15.6105	0.440182	5.9858	0.262499	0.065207
	BnABH463	ZS11C03G006340	4.23362	4.20126	4.06203	2.58683	11.1089	3.13884	7.73241	14.9442	8.98007	7.06391	6.02997	4.9248
	BnABH482	ZS11C03G032190	0.791944	0.089415	1.1333	0.137261	2.48546	0.057977	0	0.615479	2.37013	0.673696	2.16499	0.636351
	BnABH490	ZS11C03G055100	0	0	0	0	0	0	0	0	6.20135	0	0	0.157336
	BnABH506	ZS11C03G076360	7.92963	18.0956	35.0523	0.150243	56.8968	17.3749	159.901	33.7096	1.19121	11.706	21.7223	37.0442
	BnABH507	ZS11C03G077150	0.386677	0.09747	0.490915	0	0.115338	1.59774	0	0	0.076972	0.368329	0.459695	0.969452
	BnABH512	ZS11C03G090860	18.2829	12.6957	23.0744	4.7727	29.2241	22.5501	2.08197	2.27834	36.7761	12.4685	33.2331	27.544
	BnABH518	ZS11C04G004470	0.170282	0.128221	0.561204	0	0.142412	0.441612	0	0	0.086429	0.201398	0.142186	0.226142
	BnABH536	ZS11C04G045030	9.18666	20.1431	6.25932	0.250346	4.97829	13.9485	0.823084	2.49991	0.367216	6.79677	64.2305	10.3663
	BnABH542	ZS11C04G051010	1.9422	38.0752	2.99533	0.159926	0.044955	27.884	2.58634	2.26686	0	0.147393	2.22778	4.33126
	BnABH614	ZS11C06G015350	26.3133	25.8545	8.60474	0.762168	2.26685	8.01014	4.78515	1.38413	0.119457	3.52605	95.204	19.4033
	BnABH623	ZS11C06G021800	0.061148	0.741088	0.15315	3.67749	0	0.665207	0.409915	0.583754	0	0	0.089965	0.330062
	BnABH629	ZS11C06G035770	0	0	0.113523	0.676285	0.147619	0.027895	0.427877	0.078043	0	1.62227	0.014013	0.031344
	BnABH630	ZS11C06G035780	0.087228	0.124406	0.233042	0.643719	0.145531	0.025412	0.414255	0.235162	0	1.56849	0.205152	0.157769
	BnABH639	ZS11C06G052200	5.62579	32.1264	2.86484	1.8478	2.84443	12.9159	52.6154	38.1087	34.2645	6.22646	2.91967	5.04318
	BnABH641	ZS11C07G013770	7.28034	75.3469	8.74773	57.5926	0.349555	81.8278	124.86	44.6569	0.135059	6.58721	105.638	29.337
	BnABH673	ZS11C07G054930	2.80159	8.34009	5.08112	9.64079	2.24612	1.79459	5.00509	12.2841	4.90385	4.87478	4.81794	1.97325
	BnABH675	ZS11C07G055670	4.60731	5.42472	5.18372	0.34928	1.55935	2.9037	6.95706	3.0275	0.759176	3.15272	5.53443	5.27636
	BnABH677	ZS11C07G060460	2.77596	4.0234	2.72769	1.26491	0.455869	5.13637	3.21849	3.1192	13.0618	2.10105	1.97592	1.90281
	BnABH680	ZS11C07G062970	0.521087	1.66472	0.071389	0	10.3696	1.18124	1.92764	1.6604	0	0.028995	18.6582	1.78809
	BnABH681	ZS11C07G063340	2.91079	2.03406	3.4093	0.162887	2.07656	1.51316	0.669469	0.651511	3.44587	3.489	0.60882	2.66459
	BnABH702	ZS11C08G029220	8.77096	0.673107	1.44834	0.448587	0.808822	0.948908	0.80474	1.52468	36.7244	2.40685	0.820914	1.28762
	BnABH737	ZS11C09G016470	1.40614	7.01846	4.23142	0.388576	3.78625	2.93193	2.95798	0.691741	0.030211	7.53502	0.3282	4.62445
	BnABH756	ZS11C09G057250	3.61809	21.7695	2.96385	0.154062	1.8312	4.82573	16.8655	11.3881	1.1224	3.53119	25.4462	3.54246
	BnABH762	ZS11C09G059950	16.7054	5.88899	17.1494	12.2863	24.2387	9.98529	7.81134	6.1149	5.55304	19.2907	7.66212	15.6955
	BnABH763	ZS11C09G059990	0	0	0.29852	0.098702	0	0	0	0	0	0	0.032735	0
	BnABH775	ZS11C09G067620	0.664621	0.14169	0.194153	7.59441	0.475412	0	0.5416	11.7007	0	3.39908	0.113966	0.552791
C8	BnABH11	ZS11A01G006550	0.497581	0.048774	2.27001	7.45801	0.440434	0.453405	0.28029	0.478019	2.14213	4.41998	0.812805	0.515803
	BnABH15	ZS11A01G010890	6.89986	13.6381	9.35914	9.86573	11.79	6.46267	29.4937	59.4359	7.0236	6.07445	5.27994	7.01018
	BnABH18	ZS11A01G014920	33.4668	57.8355	12.0878	76.7564	2.29588	14.0884	214.566	47.4469	71.2635	9.57749	12.4742	7.15717
	BnABH19	ZS11A01G016110	9.73995	7.32454	5.10658	5.05379	9.51131	6.93923	11.0851	17.4082	15.8829	4.79243	10.4253	9.37744
	BnABH20	ZS11A01G018790	10.5755	8.11974	7.2422	0.782553	30.2743	4.79538	0.838068	1.90917	2.9612	16.4055	13.5155	11.4436
	BnABH38	ZS11A01G041780	3.72167	0.142339	1.04805	0.799118	0.113355	0.763626	0	0	0.600693	0.950288	1.84304	0.620019
	BnABH49	ZS11A02G003380	0	0	0	0	0	0	0	0	0	0	0	0
	BnABH58	ZS11A02G015430	2.7809	0.997058	4.07862	0.812414	4.50966	0.925496	4.42281	0.607888	0.446324	2.04161	3.43382	3.38882
	BnABH59	ZS11A02G016560	2.54689	6.33996	2.9755	3.76608	2.10875	2.12827	2.71396	6.02628	1.98434	3.39845	6.64032	2.81968
	BnABH63	ZS11A02G021970	19.241	19.5136	8.63905	4.09631	11.0126	10.6531	25.7033	24.6695	25.28	5.10468	36.029	11.7991
	BnABH77	ZS11A02G039080	0.675206	3.6315	7.39711	0.97768	0.54049	0.428411	0.939117	2.98166	2.06791	5.09685	0.699095	1.56766
	BnABH84	ZS11A02G044710	0	3.77511	2.05832	0.716871	0.746027	0.599285	1.69016	0.687003	0.461954	0.904685	0.949091	1.67021
	BnABH110	ZS11A03G033550	2.80826	5.1576	3.88238	5.42893	4.66928	2.2367	5.91343	3.4826	1.26273	5.44046	3.40345	3.92182
	BnABH116	ZS11A03G043860	14.5112	5.73677	7.88707	0.166866	0	51.9004	0.11087	0.089564	0.524271	1.40409	16.3765	13.74
	BnABH122	ZS11A03G045300	6.086	5.71944	7.56254	3.02585	17.7581	5.13899	4.44724	7.74807	6.84358	8.68657	3.12318	7.43222
	BnABH125	ZS11A03G046820	1.73401	14.9984	4.22285	8.72491	9.22504	7.0002	18.5218	108.361	10.7125	2.81374	1.9825	2.85564
	BnABH128	ZS11A03G049560	3.60923	0.597997	3.52154	0.531018	1.19988	3.17148	0.798109	0.306146	2.94833	1.86489	4.25916	1.28846
	BnABH130	ZS11A03G054310	0.433729	0.182927	5.3342	14.1014	0.781175	0.530588	6.63676	4.0492	6.06813	8.31324	0.014979	0.711377
	BnABH143	ZS11A04G006790	72.5464	8.96781	43.6029	0	0.388432	52.7815	0.08807	2.31196	80.2581	7.64972	37.6062	44.0677
	BnABH148	ZS11A04G011120	0	0.306838	10.1692	0.031089	2.68057	1.93879	0.092716	0	0	12.5135	0.15876	4.18136
	BnABH152	ZS11A04G014580	0.162635	0.273615	6.49869	0.119733	7.64864	3.87747	0.727771	0.071319	0	8.43718	0.137911	5.58019
	BnABH157	ZS11A04G017600	0	0.283587	0.791501	60.5434	0.300188	0.155307	0.651441	3.99587	1.19	21.553	0.130497	0.13061
	BnABH161	ZS11A04G022940	30.3616	15.6464	53.3915	11.3516	46.514	18.7576	21.1851	12.4254	22.0974	35.5269	14.3697	51.1801
	BnABH175	ZS11A05G012120	27.4143	43.329	21.1441	16.8762	0.644772	19.3899	43.803	13.0849	0	11.3095	48.2637	24.6811
	BnABH182	ZS11A05G022440	0.25172	0.295609	1.42884	0	4.05783	0	0	0	0.131247	1.71399	1.15532	0.122672
	BnABH187	ZS11A05G033290	6.10219	4.30985	5.59283	2.93419	16.2177	0.670019	1.78767	2.80872	0.236948	4.83216	1.68381	3.25478
	BnABH197	ZS11A05G041260	2.16668	0.898438	4.62255	0.566707	5.64788	2.6676	0.245673	1.24123	9.01125	3.6017	2.48289	4.30183
	BnABH198	ZS11A05G041630	5.05161	2.49657	12.8853	1.20636	13.5386	0.42442	0.150803	0.802015	2.8622	7.92668	3.39587	11.6039
	BnABH209	ZS11A06G009270	0	0.033927	0.130971	0.118831	0.320751	0.068522	0	0.252396	0.371968	1.20228	0	0
	BnABH210	ZS11A06G009430	4.13398	3.95536	0.42567	0	0.850968	1.29514	0.668775	0.579648	0.241268	1.12858	22.6937	3.28578
	BnABH230	ZS11A06G035030	2.63036	2.58603	2.51556	1.6547	0.691542	1.54318	2.25863	3.95885	2.8084	3.1247	4.38236	1.669
	BnABH236	ZS11A06G039830	0.398226	1.25289	0.489774	0	0.542859	0.345235	0	0.390161	0.031903	1.64062	0.039182	0
	BnABH246	ZS11A07G011850	9.0308	5.43139	13.3633	0.74635	0.472014	4.6299	3.19394	3.34204	0	5.50039	20.2346	13.1693
	BnABH248	ZS11A07G019220	19.6608	6.11158	9.88223	4.25098	4.11111	8.0327	11.5884	13.4112	15.9519	5.82541	9.0017	10.9983
	BnABH254	ZS11A07G024050	10.8942	7.49575	14.2839	3.0505	18.7957	8.37815	5.14907	7.56729	5.69278	13.8623	7.47415	16.1893
	BnABH281	ZS11A08G011880	2.61503	3.06703	3.42186	1.38951	3.64787	2.05946	0.820048	5.33235	0.356402	5.9182	1.87489	5.28863
	BnABH283	ZS11A08G016960	0.593856	0.459087	1.17847	21.5719	2.2723	0.401022	1.06769	5.32494	0.849135	9.9386	0.0946	1.15523
	BnABH284	ZS11A08G019280	0.363943	0.299081	1.16069	724.655	0	0	0.245236	5.38717	0	2.81404	0.065922	0.118332
	BnABH296	ZS11A08G030450	6.55993	6.60923	5.22544	1.45173	0.794457	6.74023	2.05817	4.80112	40.4836	4.59504	3.87524	3.91514
	BnABH315	ZS11A09G021530	0.164621	1.99017	0.085128	0	0	0.881408	0.361027	0.487552	0.161908	0	0.082929	0.406484
	BnABH322	ZS11A09G031440	0.267685	0.13284	5.30119	0	8.35528	0.591072	0	0.089856	1.97021	4.89656	0.244362	0.656973
	BnABH328	ZS11A09G041820	19.3715	13.9067	17.1245	0.189115	0.331714	25.3008	0.744287	2.86105	19.3341	4.01343	11.6875	17.6092
	BnABH329	ZS11A09G041840	0	0	0	0	0	0	0	0	0.048508	0	0	0.019934
	BnABH335	ZS11A09G051530	0	0	0	31.484	0	0	0.467578	2.84782	0.485174	7.06195	0.053027	0
	BnABH342	ZS11A09G061650	1.20788	0.368208	2.33432	0.401555	1.89965	0.542425	0.221288	0	1.42532	1.26116	0.533702	1.47056
	BnABH344	ZS11A10G002450	4.67428	6.48558	5.53661	1.65155	3.44378	5.49914	1.8048	2.51494	4.80194	4.8705	2.05488	4.98979
	BnABH353	ZS11A10G008790	8.85194	0.834952	3.87122	0.585047	2.13746	3.36872	1.67871	2.22886	4.33973	3.30482	1.41764	3.98562
	BnABH354	ZS11A10G008900	10.3444	15.0807	7.56011	1.40835	2.83881	32.1565	9.43347	10.2794	9.79401	13.1526	21.275	15.6507
	BnABH359	ZS11A10G019030	9.31058	5.39372	18.56	1.85005	7.30885	4.12416	2.21773	2.24547	7.984	9.02868	6.17492	11.9398
	BnABH371	ZS11A10G023370	5.39241	4.30211	5.48592	3.23037	5.34912	9.49597	2.10599	1.99564	8.57426	5.79325	4.27689	6.16367
	BnABH384	ZS11C01G007780	0.824092	0.313409	2.38352	10.6535	0.074692	1.47299	0.250014	1.35215	4.35405	5.91039	2.00963	0.848097
	BnABH387	ZS11C01G013530	8.75273	12.0351	12.1475	16.1884	22.2448	8.10143	36.0342	86.3748	13.9042	8.13969	6.55591	11.2205
	BnABH390	ZS11C01G018960	38.2001	21.8217	16.022	59.4395	3.28087	24.5547	99.1432	20.2719	72.8666	9.05688	17.4938	12.2512
	BnABH391	ZS11C01G019270	11.2544	9.28937	10.0849	6.42647	10.5058	7.18567	8.61189	11.5591	11.5427	14.0265	11.3705	11.3118
	BnABH392	ZS11C01G020520	14.3556	12.9568	9.26021	7.87047	11.3048	15.4229	16.7751	20.3231	46.1036	11.8699	15.7368	14.9586
	BnABH393	ZS11C01G023950	16.2386	6.01944	21.9741	1.68205	14.1543	26.5638	2.27098	2.43141	4.65524	14.0463	12.5789	24.8879
	BnABH415	ZS11C01G058680	6.16433	4.40236	6.32638	11.1973	0.376044	2.64385	1.03526	0.391856	1.80533	14.0058	5.04881	3.43725
	BnABH420	ZS11C02G006330	5.34744	1.47281	5.55974	3.06939	0.799696	0	0.913585	0.436992	0	5.57806	1.7109	3.05838
	BnABH430	ZS11C02G010610	8.30175	6.10857	15.3296	1.95405	13.5483	16.3861	2.25969	2.63708	17.5999	8.80987	6.10666	11.3489
	BnABH431	ZS11C02G010940	10.4117	9.1631	17.9361	3.63936	14.3966	4.61944	6.28984	3.70783	4.5387	11.1129	7.4997	12.7659
	BnABH438	ZS11C02G021660	5.02143	2.77267	2.57518	0.927783	3.20386	4.00993	3.81728	3.1312	24.2895	2.18176	2.40263	2.7596
	BnABH439	ZS11C02G023200	4.81251	10.4702	4.68262	5.82126	4.79232	4.82273	9.42515	13.8583	5.98005	11.5183	8.1502	5.80802
	BnABH443	ZS11C02G032870	20.864	33.5508	12.7935	5.06705	14.1468	17.0076	38.6615	43.372	29.3013	6.55569	54.622	16.4295
	BnABH454	ZS11C02G059680	0.95102	0.521739	4.76467	0.690876	0.527499	0.752363	1.19524	3.91961	2.46223	3.93051	0.602138	1.84349
	BnABH457	ZS11C02G066070	0.380841	3.92419	1.62676	0.418477	2.34851	0.405741	1.49989	0.54478	1.02287	1.60189	0.378349	1.06071
	BnABH486	ZS11C03G041200	0.031652	0.51097	0.174834	0.302473	0.233729	0	0.090954	0	0.141445	0.253772	0.071673	0.274463
	BnABH487	ZS11C03G041510	3.50195	7.13868	3.74327	2.65066	6.78166	2.7997	6.91766	8.68041	2.04353	4.51228	2.34284	3.81294
	BnABH509	ZS11C03G085410	0.078846	0.443923	0.544828	15.7856	0.967031	0.212225	0.595398	3.92978	0.954105	9.59235	0.089291	0.791642
	BnABH523	ZS11C04G016580	16.1075	25.9916	13.8317	1.2481	6.27733	7.75037	17.9025	11.1665	0.179628	3.36216	67.1554	17.3913
	BnABH534	ZS11C04G042600	3.60565	10.634	9.54211	0.160107	0.598565	19.4646	0.499578	3.91539	52.1417	0.920816	19.154	4.98885
	BnABH539	ZS11C04G047620	0	0.612968	15.4699	0.127946	1.9535	1.68207	0.073323	0	0.082624	21.9031	0	7.72208
	BnABH543	ZS11C04G051490	0.704423	0.749186	3.02892	0.599883	1.11656	1.13737	0.230635	0.188906	0	3.24283	0.136325	3.305
	BnABH544	ZS11C04G051510	0.154696	0.072602	0.205451	0	0.189044	0	0	0	0	0.231183	0	0
	BnABH548	ZS11C04G055330	0	0.120969	0.243237	52.8313	0	0.107802	0.392922	1.95848	0.330398	18.4615	0	0
	BnABH555	ZS11C04G062930	27.9264	10.0042	30.5005	7.1147	32.5077	11.8725	11.6846	10.9929	16.4203	18.2576	13.1326	37.2772
	BnABH561	ZS11C05G002270	2.56024	3.93078	2.33091	0.977952	2.45504	2.91869	0.424845	0.399093	5.94004	3.17601	1.64438	3.8647
	BnABH572	ZS11C05G010790	0	0.064014	0	0	0.069836	0.148568	0.258797	0.550646	2.02273	0.105974	0	0.059282
	BnABH573	ZS11C05G010970	6.07214	7.50905	2.18058	0.533336	1.97012	5.49004	2.98371	4.52812	1.40519	2.11156	23.8657	5.13351
	BnABH581	ZS11C05G031290	0.558318	0.557714	3.76592	0.137172	8.38106	0.56688	0	0	4.57317	8.25448	0.032948	0.968022
	BnABH583	ZS11C05G040210	0	0	0.067324	0	4.70338	0.038045	0	0	0.4217	0.984859	0.013498	0
	BnABH588	ZS11C05G056650	18.3089	7.14711	122.514	17.3232	10.5306	36.2324	51.1125	9.80655	23.4167	73.6123	3.70526	61.6073
	BnABH618	ZS11C06G019540	13.7788	9.82872	12.083	3.37839	4.24806	15.3771	8.65093	8.43774	23.7735	6.81943	9.77301	11.43
	BnABH624	ZS11C06G027840	10.2538	4.30154	11.4088	2.56605	15.9994	9.97166	2.79068	4.09324	7.88089	9.85241	7.04758	13.8295
	BnABH648	ZS11C07G019590	7.79146	5.50998	15.6777	1.04435	1.89758	10.2028	6.8147	9.8953	0.033774	7.61373	18.5459	17.1397
	BnABH651	ZS11C07G032970	9.59572	8.19817	10.6397	4.08569	8.81041	16.3688	11.6032	4.76509	20.5442	7.82182	5.05187	9.02221
	BnABH658	ZS11C07G040340	2.28445	11.9288	2.4966	4.34082	1.06729	1.60544	17.1231	18.2757	6.78162	6.04683	4.58015	1.26623
	BnABH663	ZS11C07G048880	9.91347	4.443	2.71346	0	0	4.40135	0.172201	1.38909	1.21881	2.00178	31.3247	6.22197
	BnABH669	ZS11C07G050650	4.56579	3.71057	7.276	2.91057	7.86805	4.13214	3.39937	7.97545	6.56147	7.65244	1.74102	6.35212
	BnABH671	ZS11C07G052380	5.72652	18.4412	10.9834	7.39147	13.1178	22.6409	31.6172	145.093	16.429	5.84023	4.42281	8.87782
	BnABH674	ZS11C07G055320	1.57103	1.14901	6.23333	0.136355	0.501271	3.55438	0.144928	0.086045	2.26522	3.38278	2.64844	3.96651
	BnABH676	ZS11C07G059420	0	0	1.84632	10.3535	0.0778	0.180954	0.47003	1.73674	0.303654	3.89644	0	0.128652
	BnABH698	ZS11C08G019090	0.088803	0	0	0	1.0447	0.174237	0.298765	1.0707	0.566796	0.149165	0.289661	5.55641
	BnABH699	ZS11C08G020170	0.306481	0.830439	2.32631	986.107	0.317507	0	0	8.24834	0	1.34979	0.161826	0
	BnABH700	ZS11C08G024780	6.18265	7.90903	4.67282	0.863672	0.785841	6.7389	0.863931	2.58438	32.4185	3.21988	2.744	4.52824
	BnABH711	ZS11C08G038680	16.073	6.07211	13.3124	0.184572	1.06631	22.1603	0.703738	2.13345	29.1263	6.08864	13.4915	19.627
	BnABH712	ZS11C08G038710	0	0.047532	0	0	0.076153	0	0	0	0	0	0	0.39911
	BnABH718	ZS11C08G049690	0	0.100133	1.00117	56.1571	0	0.097225	1.21556	6.74743	0.926773	11.1712	0.066698	0.058925
	BnABH725	ZS11C08G060720	1.06272	1.39954	1.37894	0.459898	1.01462	0.87622	1.43318	2.50153	3.48319	1.51156	0.502419	1.14719
	BnABH743	ZS11C09G028610	0	0.302795	0.209261	0	0	0.293828	0.252481	0.122646	0	0	0	0
	BnABH748	ZS11C09G039470	0.442019	0	0.014635	0	0	0.675183	0	0	0.640054	0.309877	0.010928	0.373657
	BnABH749	ZS11C09G040410	11.1493	8.22413	6.79408	5.04519	7.97968	8.83497	8.31916	6.50731	12.832	6.2935	3.29738	6.12334
	BnABH755	ZS11C09G056580	5.49586	3.66212	9.09337	1.21281	6.54562	6.30198	2.70127	1.39058	12.841	6.19672	2.81551	6.18927
	BnABH768	ZS11C09G063020	14.9401	4.99948	13.7966	5.80584	6.03084	14.3295	2.63691	2.30477	13.8537	10.2732	8.99472	12.7702
C9	BnABH4	ZS11UN5080	0	0	0	1.38488	2.11995	0	0.059148	0	0.081417	0	0	0.0669
	BnABH14	ZS11A01G009870	1.86772	0.747395	0.203828	0.326892	2.4937	0.135137	4.82207	10.9594	0.286812	0.977736	0.471604	0.438199
	BnABH21	ZS11A01G019310	0	0	0	0	0	0.138199	0.052123	0.6466	0	0	0	0
	BnABH23	ZS11A01G020600	0	0	0	0	0	0	0	0	0	0	0	0
	BnABH34	ZS11A01G039350	7.05171	4.34804	5.7132	2.07003	15.7069	3.38297	0.79589	1.10652	2.92306	3.94024	6.12168	5.14436
	BnABH35	ZS11A01G039370	4.44862	3.15745	4.32601	1.44843	10.501	2.54282	0.689502	0.786201	1.87413	3.3401	3.84464	4.02124
	BnABH39	ZS11A01G043160	0	0.039796	0	0	124.24	0	0.04213	0.041264	0	0	0	0.423409
	BnABH51	ZS11A02G003720	3.87063	7.02388	9.9914	10.0916	11.5281	10.2556	25.515	67.8767	65.5696	8.35085	4.87366	7.02379
	BnABH55	ZS11A02G009400	20.0368	5.73	36.7435	1.2481	25.7184	11.8946	4.95661	1.94694	13.0713	22.5262	9.17431	22.7184
	BnABH95	ZS11A03G009700	16.0599	10.0591	17.0111	4.38884	17.4996	12.5184	6.91655	10.4055	22.3622	12.2216	10.1976	16.4013
	BnABH98	ZS11A03G015280	0	0	0	0	0	0	0	0	0	2.70699	0	0
	BnABH99	ZS11A03G015670	0	0	0	0	0	0	0	0	0	0	0	0
	BnABH109	ZS11A03G033310	5.26847	5.77303	5.26359	2.6527	6.94674	2.53612	1.79504	1.84725	3.80433	9.21661	7.74744	6.11949
	BnABH113	ZS11A03G040450	13.5548	15.0079	16.0771	5.27861	15.6365	16.0494	8.25213	4.79059	13.9414	12.6798	11.3953	17.9296
	BnABH121	ZS11A03G045030	0.119196	1.41275	0.187624	0.052513	0	0.054184	1.36519	11.4786	0.553708	0.089653	0.113841	0.069575
	BnABH123	ZS11A03G046180	0	0	0	0	0	0	0	0.811336	0	0	0	0
	BnABH124	ZS11A03G046210	0	0	0	0	0	0	0	0	0	0	0	0
	BnABH139	ZS11A04G001020	0.919967	0	0.07108	2.10356	20.636	0	0.059552	0.497226	0.866866	6.83538	0.059313	0.453506
	BnABH141	ZS11A04G005090	0	0.099564	0.27998	150.64	0.085823	0	0.952196	5.6828	0.492506	64.5229	0	0.023814
	BnABH159	ZS11A04G019580	67.9592	23.3554	134.574	7.28011	63.9438	25.1631	16.604	8.05804	31.3695	66.5573	34.3274	72.3226
	BnABH160	ZS11A04G021560	0.706743	0.92942	1.18956	1.26273	1.84545	2.70323	0.31557	0.449364	1.37661	1.27231	0.069206	1.07509
	BnABH163	ZS11A04G029330	74.2552	79.8099	56.6382	1.23796	3.0368	28.9246	1.45794	11.2628	5.09987	20.0136	194.243	67.5379
	BnABH169	ZS11A05G003380	0	0.183775	0	0.140688	0	0.089372	1.32851	0.183938	0.283254	0	0	0
	BnABH171	ZS11A05G004660	0.160412	0	0	0	0	0	0	0.14839	0	0.189834	0.02415	0
	BnABH174	ZS11A05G008760	9.91367	7.78637	16.4564	9.89698	22.5847	6.95064	15.7519	8.92484	7.10447	14.6941	4.46436	10.6133
	BnABH176	ZS11A05G012620	0	0	0	0	0	0	0	0	0	0.346139	0	0.024768
	BnABH177	ZS11A05G013340	0	0.089313	0	0.022288	0	0	0	0.143374	0	0.562299	0.011388	0.080742
	BnABH186	ZS11A05G032920	0	0	0	0	0	0	0	0	0	0	0	0
	BnABH188	ZS11A05G033800	0	0.377043	0	0.178367	8.06868	0	0	0.808575	0	0.773077	0	0.03747
	BnABH199	ZS11A05G041700	0	0	0	1.18803	1.99201	0	0.059718	0	0.186419	0	0	0.061566
	BnABH203	ZS11A06G002440	4.64432	14.1885	5.85828	5.39115	5.36193	5.44057	108.302	40.1805	6.42645	6.9398	2.80614	4.53293
	BnABH216	ZS11A06G017680	0.140219	0.406517	7.86911	0.176014	37.4917	0.531646	0.0789	0.286192	1.00105	7.53232	0.268244	3.55223
	BnABH219	ZS11A06G020290	0.38756	3.43982	0.527299	1.17199	1.17333	0.182343	0.220753	0.432919	1.81515	1.59019	0.604794	0.787356
	BnABH221	ZS11A06G023740	0.106081	0.175269	0.712833	0.064336	50.4454	0.959114	0.05728	0.184938	0.210492	0.550907	0.123844	14.0138
	BnABH223	ZS11A06G026030	0.819771	3.45069	2.41604	1.35409	0.768548	0.347189	3.26161	4.43226	2.3772	3.06554	1.03452	1.1407
	BnABH244	ZS11A07G010310	1.02718	3.60464	1.32469	0	0	0.26283	0.391076	0.885068	1.09158	0.174722	0.207889	0.046525
	BnABH252	ZS11A07G020300	0.251255	0	0.639159	0	0.190729	0	0	0	0	1.48707	0.29177	0.314239
	BnABH267	ZS11A07G037990	7.97504	2.64261	15.1774	0.602556	33.4847	6.69468	0.042004	0.200828	5.88567	7.78553	3.14484	28.6468
	BnABH282	ZS11A08G012410	1.65993	0.302451	0.260941	0	0.781699	0.050963	0	0.935386	0.159227	0.27141	0.38208	0.25384
	BnABH297	ZS11A08G031470	0	0.098149	0	0	0	0	0.064215	0	0	0	0	0
	BnABH298	ZS11A08G032170	0.450634	0.326485	0.431874	0	0.504577	0	0	0.025208	0.016347	1.51899	2.6027	0.975074
	BnABH300	ZS11A08G033530	1.27743	27.3678	0.176556	0	0.055703	4.80373	6.95373	19.3556	4.46274	0.118271	0.984092	0.332051
	BnABH316	ZS11A09G022700	0	2.29048	0.743473	1.52757	1.6817	2.57587	1.19006	6.09504	5.69523	2.9088	1.20823	1.25211
	BnABH320	ZS11A09G029630	2.79883	4.62201	3.76351	2.04467	2.67406	15.1003	9.81871	15.4621	3.13178	4.23352	2.11207	3.42008
	BnABH324	ZS11A09G033390	0.37841	0.166428	0.143768	0.04405	0.048301	0.087453	0.066719	4.5508	4.65782	0.048601	0.196257	0.303502
	BnABH326	ZS11A09G040210	11.4132	18.8263	8.80536	2.10185	5.51739	6.76555	23.5717	18.3695	6.72713	8.00868	21.7867	7.74458
	BnABH332	ZS11A09G049910	21.737	12.0319	17.2688	15.1983	16.2217	10.9496	18.0156	19.9105	6.72924	17.5476	9.04394	19.7469
	BnABH343	ZS11A09G062280	68.5773	102.575	14.9461	28.9214	4.69774	0.052391	112.027	169.867	0.072535	20.577	107.175	22.7867
	BnABH346	ZS11A10G004350	0.068863	0	0	0	0	0	0	0	2.0746	0	0	0.030983
	BnABH347	ZS11A10G004740	0.03848	0.36977	0.186172	0.303993	1.14484	0.031521	0.35497	2.42523	0	2.13315	0.128125	0.136174
	BnABH348	ZS11A10G005200	33.474	16.6672	9.94071	0.762193	1.54408	40.2514	3.74114	26.2744	129.608	3.57386	34.5138	14.0257
	BnABH352	ZS11A10G008150	13.4493	8.92291	16.0898	4.64957	9.0559	10.1262	6.24664	5.31133	5.14177	10.3325	16.3788	17.9854
	BnABH357	ZS11A10G018050	5.81968	1.15384	8.88674	0.538759	0	10.1997	6.12188	0.635046	5.20869	3.02267	4.27234	11.6301
	BnABH373	ZS11A10G023850	14.7878	13.255	11.781	2.32613	3.25805	9.79357	9.92252	9.90112	10.2487	6.47068	30.3658	11.6706
	BnABH378	ZS11A10G031050	8.93816	18.8987	6.0939	1.52969	7.74709	4.56319	12.0226	7.89723	1.58318	5.22589	9.7998	8.18907
	BnABH386	ZS11C01G012260	1.24789	0.379486	0.730111	0.845915	0.302859	0.535059	2.37325	12.7078	0.252613	1.49575	0.833602	0.73923
	BnABH394	ZS11C01G024690	0	0.107435	0	0	0	0	0.04742	0.059552	0	0	0	0.030717
	BnABH411	ZS11C01G056690	3.26201	2.31715	2.84665	1.18172	7.80649	2.33498	0.554888	0.674015	1.81323	2.325	3.08868	2.53728
	BnABH413	ZS11C01G057670	0	0	0	0	96.7366	0	0	0	0	0	0	0
	BnABH418	ZS11C02G005950	7.13972	14.5527	9.11477	4.20459	9.11173	1.11332	3.80058	7.88211	0.168887	7.34638	27.9959	9.95013
	BnABH433	ZS11C02G011690	13.9002	3.75685	27.1476	1.18489	18.5033	9.56322	0.689924	0.783659	10.2025	16.5953	6.81681	18.2603
	BnABH469	ZS11C03G011110	1.86767	9.38157	2.31722	11.8553	9.50487	3.45129	4.20175	2.32671	4.60854	3.25729	1.86394	10.0216
	BnABH473	ZS11C03G018290	0	0	0	0	0	0	0	0	0	0.194642	0	0
	BnABH474	ZS11C03G018720	0	0	0	0	0	0	0	0	0	0	0	0
	BnABH477	ZS11C03G025760	0	0	0	0	0.123629	0	0	0.253608	0.274309	0.150565	0	0
	BnABH485	ZS11C03G041150	4.73645	5.69306	4.72086	2.07559	8.29916	4.55011	3.20816	3.24001	7.11069	5.94274	5.08162	5.39345
	BnABH489	ZS11C03G052130	19.5443	32.8678	27.1829	10.6727	21.8374	28.9661	20.2631	12.9568	45.8596	40.14	21.8014	21.8091
	BnABH493	ZS11C03G059110	0.033544	0	0	0	0	0.029719	0.076949	0.06909	0.288926	0	0	0
	BnABH495	ZS11C03G062170	0.129646	0	0.18802	0.895058	228.996	1.46633	0.25151	0.563018	0.127504	2.43633	0.117662	11.5415
	BnABH497	ZS11C03G063320	0.057733	0	0	0.071803	0	0.069118	0.131318	0.076218	0.039939	0.136016	0	0.079785
	BnABH498	ZS11C03G065960	3.4777	5.60353	1.93247	0.696449	1.6939	4.51014	0.601369	1.54238	7.77197	2.00399	1.1064	2.34686
	BnABH508	ZS11C03G078360	0.96835	0.315649	0.215185	0.042795	0	1.31124	0.247397	3.39645	0.399152	0.019301	0.337778	0.292876
	BnABH517	ZS11C04G003990	0	0.050903	0	0	0	0	0.04199	0	0.128655	0	0	0
	BnABH519	ZS11C04G005640	0.342964	0	0	0	0.051254	0	0	0	0	0.347971	0.22242	0
	BnABH522	ZS11C04G011490	12.3808	8.94935	17.0754	8.21597	25.7473	17.1605	10.669	10.27	11.848	14.5369	6.54077	11.473
	BnABH524	ZS11C04G017580	0	0	0	0	0	0	0	0	0	0	0	0
	BnABH525	ZS11C04G018790	0.618328	0	0.105201	0.202077	0.039062	0	0.028703	0.731806	0	1.10619	0.399161	0.707834
	BnABH530	ZS11C04G032620	0.035699	0.028738	0.156658	9.93382	24.2516	0.107145	0.392241	3.2405	2.70324	13.584	0.036053	0.418013
	BnABH532	ZS11C04G039960	0.068004	0.12726	0	62.2197	0	0	0.359281	2.29013	0.279009	30.4515	0	0.042002
	BnABH552	ZS11C04G057890	43.2756	13.0806	85.5328	2.4389	35.993	37.9439	9.71294	3.86688	39.8031	43.8877	22.7882	43.9238
	BnABH553	ZS11C04G060250	0	0	0	0	0	0	0	0	0	0	0	0
	BnABH554	ZS11C04G060410	0.627796	1.18993	0.713443	0.38079	4.07381	0.760672	0.264515	0.18569	0.876857	0.533396	0.398783	0.803504
	BnABH557	ZS11C04G070700	41.8409	35.9261	32.1855	0.289723	1.01566	70.8444	2.6031	1.88463	12.1088	10.3395	140.746	48.412
	BnABH563	ZS11C05G003890	0	0	0	0	0	0	0	0	0.832483	0	0	0.031826
	BnABH564	ZS11C05G004300	0.053927	0.074675	0.051893	0	0.379588	0	0.061138	0.757201	0.038399	0.168415	0.007587	0
	BnABH565	ZS11C05G004690	51.5051	16.2432	22.9459	0.823015	0.898887	43.7954	1.6419	12.1402	102.428	4.80798	21.5881	19.3225
	BnABH579	ZS11C05G028790	0.678077	0.518176	0.647559	0	0	0.507121	0.065771	0.734394	14.2254	0.724811	1.87307	1.05781
	BnABH580	ZS11C05G028910	0	0	0	0	0	0	0	0	0	0	0	0
	BnABH589	ZS11C05G057240	0.35401	0.263726	1.34677	0.103445	6.08225	0.060485	0	0.068114	0	2.36421	1.03976	0.813809
	BnABH603	ZS11C06G004710	0	1.04376	0.199359	0	0	0.048756	13.18	2.46776	0.242775	0.410305	0.764481	0.242888
	BnABH612	ZS11C06G012370	10.1398	13.996	19.1407	7.22277	34.1527	22.4609	7.17451	13.0961	16.4185	16.0419	8.467	28.8315
	BnABH622	ZS11C06G021740	1.38738	1.22517	1.7102	0.798604	33.0926	0.495084	0.277154	4.76682	2.47706	3.11098	10.6529	0.418849
	BnABH637	ZS11C06G048680	6.51828	2.51919	9.53559	1.20771	15.8014	0.884901	0.364148	0.385156	0.301683	4.56659	1.94381	8.69002
	BnABH646	ZS11C07G017050	0.113526	0.434677	0.62334	0	0.039916	0.250229	0.167274	0.288815	0.916442	0	0.046872	0.452682
	BnABH668	ZS11C07G050240	0.109176	0.124274	0.13498	0.039118	0	0.016665	0.702359	2.71719	0.385724	0	0.039385	0.101961
	BnABH670	ZS11C07G051630	0.095447	0.094373	0	0	0	0	0.058576	0	0	0	0.027323	0.0267
	BnABH682	ZS11C08G000150	77.1743	79.2193	8.99572	5.07798	1.3251	40.4372	112.855	136.543	102.843	9.41299	27.5832	10.4671
	BnABH684	ZS11C08G002300	1.01564	0.520289	0.984844	0	0.467286	0.397027	0	0	0.661391	1.83451	2.31562	1.59852
	BnABH685	ZS11C08G003580	0	0	0	0	0	0	0	0.083798	0	0	0	0
	BnABH692	ZS11C08G011830	1.56074	0.834159	1.58438	1.61989	4.1965	10.2142	1.91039	2.05631	12.7435	7.13761	0.847027	2.18471
	BnABH707	ZS11C08G034440	0.365282	0.920497	6.00745	0.103846	14.522	0.858544	0.252406	0.220576	2.90043	3.8882	1.2356	3.37438
	BnABH709	ZS11C08G037140	11.5504	22.3535	13.264	7.12722	10.0684	9.52803	16.8201	15.3145	10.7548	12.46	25.5872	12.1255
	BnABH715	ZS11C08G047870	3.62561	22.5555	8.76445	26.081	3.32908	12.6426	45.9086	26.2106	2.24099	8.34536	4.24673	7.10696
	BnABH726	ZS11C08G061300	44.0818	66.2987	8.80857	20.0945	2.02421	86.6527	103.333	147.878	133.348	12.712	43.6517	11.3517
	BnABH747	ZS11C09G038480	6.58419	4.0044	9.01791	2.1343	6.51931	9.4174	2.51685	2.00797	2.67001	6.95196	7.95295	12.0811
	BnABH751	ZS11C09G047810	0	0	0	0.650852	0.961263	0	0	0	0.227249	0.233996	0	0
	BnABH754	ZS11C09G055120	7.26126	2.04513	6.25076	0.36546	5.921	6.91235	5.12297	1.06171	7.45088	4.09951	4.02222	9.19899
	BnABH771	ZS11C09G063630	19.3294	20.8137	14.2748	3.11981	4.77576	19.5742	24.4899	22.7309	19.6747	7.00287	33.9723	12.7598
	BnABH777	ZS11C09G072770	3.34221	3.11116	3.84746	1.58834	6.88523	3.54861	3.6021	3.01188	3.32863	3.00274	2.61024	7.04254
C10	BnABH44	ZS11A02G001000	1.32256	3.44954	0.992419	6.65035	4.5875	0.448811	2.0899	34.4859	0.435624	4.56005	1.81736	1.41028
	BnABH52	ZS11A02G004440	33.4418	13.3433	5.30061	5.05158	11.1558	45.4638	26.4829	2.79155	8.89262	4.87875	5.98409	15.8441
	BnABH64	ZS11A02G023070	9.44323	28.517	3.85807	2.40943	3.61854	10.2686	17.0281	14.8953	13.5867	2.21619	18.2209	5.7919
	BnABH87	ZS11A03G004770	70.9613	40.9305	23.9319	26.7644	7.29202	46.453	24.5165	14.5305	42.8926	21.8744	16.0104	34.0517
	BnABH88	ZS11A03G004810	2.55982	5.15723	4.13794	2.32816	4.53281	0.163046	1.55613	3.71695	0.186575	2.53287	2.7321	3.47559
	BnABH96	ZS11A03G011790	0.834809	7.47705	1.84955	101.146	1.24306	0.447926	5.88987	42.5754	2.40969	32.9421	1.25864	0.803174
	BnABH214	ZS11A06G014960	2.39166	0.611652	0.609005	5.8543	0.742214	0.111252	0.047134	0.809472	1.47027	2.88845	1.24342	0.580071
	BnABH218	ZS11A06G018300	8.01149	5.95977	8.62146	3.26176	6.62732	6.9942	3.61042	3.26063	1.11554	8.49811	6.12113	8.35227
	BnABH220	ZS11A06G023350	6.65951	4.43509	12.203	2.18691	8.4995	0	1.86836	0.57958	0	10.5958	3.85272	9.08071
	BnABH238	ZS11A07G001220	0	0	0	0	0	0	0	0	0	0	0	0
	BnABH268	ZS11A07G039450	24.5456	13.0674	21.6952	7.46945	23.0577	15.6218	9.44513	15.1873	23.618	13.6402	10.407	20.3216
	BnABH323	ZS11A09G032220	0	4.03531	1.19048	1.94775	0.097873	0	14.1052	16.4746	0.203922	3.32259	0.205807	0.675497
	BnABH337	ZS11A09G054430	2.68017	3.56107	3.27261	0.870147	5.43383	3.60822	9.28908	5.04211	6.43514	5.95551	2.72708	2.93189
	BnABH356	ZS11A10G013920	2.74558	2.22966	4.00109	142.481	2.19382	2.2378	8.50844	43.3427	5.76315	40.5322	1.83262	2.35118
	BnABH363	ZS11A10G020360	5.23153	31.716	7.0583	43.7661	6.33884	2.86444	22.5013	38.5757	6.56362	20.1423	11.4536	6.00787
	BnABH417	ZS11C02G005080	27.3001	1.37463	8.84436	1.09163	12.7521	12.0296	7.29972	0.318888	3.67897	4.68441	4.4528	14.7842
	BnABH426	ZS11C02G009270	2.85008	10.445	2.62699	10.759	4.3752	0	1.84468	33.148	0.373736	8.47836	11.8098	2.82018
	BnABH444	ZS11C02G034380	18.6593	34.3579	16.6208	5.32162	13.6647	17.0975	15.2792	21.2089	18.7765	8.63921	31.1715	16.6649
	BnABH461	ZS11C03G005360	90.3435	43.4644	16.9539	20.9822	5.56646	75.8073	46.2635	25.3309	127.575	17.2402	18.7843	21.6059
	BnABH462	ZS11C03G005410	2.07378	2.58173	3.32488	1.93982	3.1366	2.12189	2.37152	2.45438	4.55268	2.1292	1.6277	3.18446
	BnABH471	ZS11C03G013690	4.23934	15.8158	3.80779	79.6651	0.428396	2.52099	37.3899	74.8701	17.34	27.1876	2.73209	1.07986
	BnABH496	ZS11C03G062820	4.19786	4.23396	6.95365	0.930936	4.63044	5.17568	1.78772	1.02968	1.64125	5.77897	4.12987	7.34051
	BnABH499	ZS11C03G068310	0	0	0	0	0	0	0	0	0	0	0	0
	BnABH500	ZS11C03G068850	0.426627	0.344269	1.71589	0.084059	0.816691	0.834476	0.540436	1.35292	0.732799	1.36726	2.35033	1.48131
	BnABH501	ZS11C03G068870	7.62957	2.627	5.18086	0.872947	2.52782	4.98078	0.326089	0.35673	2.87172	4.94819	8.72233	6.87423
	BnABH571	ZS11C05G009470	0	0	0	0	0	0	0	0	0	0.149207	0.173392	0
	BnABH577	ZS11C05G017800	0.140181	0.058174	0.134419	2.80392	0.084291	0.053026	0.114371	0.369836	0.348244	1.08924	0.158741	0.351059
	BnABH607	ZS11C06G009830	0.285951	0.11081	0.049502	0	0	0.314161	0	0	1.58626	0.034817	0.197391	0.109463
	BnABH638	ZS11C06G050320	15.1821	8.48845	11.0762	3.5411	13.6847	9.35989	6.25214	11.6547	13.7594	8.81636	5.8911	12.837
	BnABH721	ZS11C08G052780	6.13952	6.41359	5.18111	1.39964	3.01816	6.85096	16.9098	10.8796	15.1137	7.25772	2.67487	4.14246
	BnABH753	ZS11C09G049080	1.95619	3.70931	3.87736	58.9842	1.65375	2.68648	6.18957	18.3324	4.78905	21.8974	1.69134	2.92356
	BnABH759	ZS11C09G058190	0.899236	0.794625	3.23733	2.77647	3.47188	1.01888	0	0.803228	1.61016	5.82786	2.22348	2.16869
	BnABH761	ZS11C09G058770	8.30513	21.4719	6.94854	39.887	7.64571	10.8185	44.9905	60.5361	21.7565	25.5374	11.3367	9.44575
	BnABH772	ZS11C09G064930	0	0	0	0.084668	0.075027	0	0	0	0	0.429787	0.039286	0.019066

## Sheet: Table S8
Table S8. Expression (TPM) of the ABH genes under different stresses.
Clade	Gene Name	Gene ID	control	1h_dehydration	8h_dehydration	4h_NaCl	24h_NaCl	4h_ABA	24h_ABA	4h_cold	24h_cold
C1	BnABH24	ZS11A01G022050	4.16106	2.52968	4.74459	1.85441	4.50632	2.21399	1.6571	1.74492	0.317737
	BnABH42	ZS11A02G000710	16.2496	7.04684	16.7879	15.9376	17.2109	10.6452	8.17988	2.6258	2.25269
	BnABH46	ZS11A02G002480	10.2807	27.2522	57.5957	33.2808	23.568	18.0597	27.8834	11.9546	17.7039
	BnABH47	ZS11A02G002600	5.70163	10.3113	3.51247	8.03098	7.46751	3.26014	9.01861	6.46755	9.06306
	BnABH48	ZS11A02G003040	0.576926	0.957735	0.437119	1.62412	0.686564	0.448545	0.263893	2.20525	0.68875
	BnABH65	ZS11A02G023840	2.74786	50.204	4.43238	3.12407	1.08724	1.82912	3.52768	10.5678	6.05373
	BnABH100	ZS11A03G019590	0.226154	5.4192	1.25124	0.692379	0.32834	0.220504	0.653398	1.24811	6.10982
	BnABH102	ZS11A03G022960	8.04162	0.632343	1.08888	1.59359	2.32015	1.44436	0.127751	2.5444	0.439239
	BnABH138	ZS11A04G000550	5.1816	15.1803	22.1326	20.0162	18.9546	10.1084	17.4819	6.34919	10.3514
	BnABH140	ZS11A04G004420	0	0	0	0	0	0	0	0	0
	BnABH144	ZS11A04G008280	21.2532	15.8266	19.9162	21.1418	23.9115	14.6913	37.2618	19.2853	14.2927
	BnABH162	ZS11A04G027780	2.49638	3.30973	0.556382	7.52108	2.6313	4.49841	2.08463	4.42755	2.40202
	BnABH165	ZS11A04G032000	5.24843	2.80705	5.43022	8.11182	8.70537	6.60567	5.81708	2.60676	1.89332
	BnABH178	ZS11A05G015440	8.99507	5.32472	4.69688	6.64278	8.98495	8.14366	9.73583	5.73728	1.60651
	BnABH195	ZS11A05G040420	21.0784	29.0238	23.3143	14.284	22.1245	13.1052	25.9663	21.366	16.5329
	BnABH196	ZS11A05G040680	16.9937	30.5915	22.29	14.4131	21.5515	11.1123	31.2303	22.1533	15.4173
	BnABH200	ZS11A06G001700	1.62631	2.12339	4.1659	3.18553	1.5687	1.99677	2.75805	1.79348	6.94057
	BnABH208	ZS11A06G007460	1.6788	1.38525	0.0741493	5.0716	2.74231	2.18983	4.29203	1.0881	1.08447
	BnABH257	ZS11A07G026840	0	0	0	0	0	0	0	0	0
	BnABH278	ZS11A08G010110	33.1165	16.9375	8.64837	13.6173	20.5921	21.984	22.0743	20.7267	3.49121
	BnABH289	ZS11A08G024300	4.84774	3.30089	3.80554	4.31687	7.11511	5.86822	7.70842	3.26372	1.01556
	BnABH295	ZS11A08G030000	5.63934	5.02068	3.81302	7.13468	6.87941	9.31118	8.3263	7.3591	7.06102
	BnABH325	ZS11A09G036680	1.11818	1.16029	1.59726	1.31695	1.47058	0.583942	1.729	1.76095	2.31654
	BnABH331	ZS11A09G044370	0	0	0	0	0	0	0.0316392	0	0
	BnABH333	ZS11A09G050110	7.00754	13.9921	19.7715	12.4903	12.4718	6.05287	12.6906	9.35037	26.5314
	BnABH361	ZS11A10G019840	9.09841	4.98807	14.1421	17.0412	12.3579	10.867	7.38352	7.23198	6.33285
	BnABH367	ZS11A10G022140	7.06114	5.73969	4.94463	3.07204	5.93655	3.90623	8.43883	8.97317	25.5311
	BnABH396	ZS11C01G028370	5.60764	4.40442	11.9336	5.68473	7.33093	4.33413	9.36473	3.8706	3.6851
	BnABH421	ZS11C02G006730	0.115495	0.380964	0.673377	0.387983	0.121851	0.141461	0.119756	0.583675	0.203439
	BnABH422	ZS11C02G007250	5.40303	13.8318	6.9979	10.7195	7.85233	4.48176	11.2475	5.39695	19.7724
	BnABH423	ZS11C02G007380	9.9427	10.164	19.5008	14.3564	14.3792	7.30397	13.5044	10.0922	14.967
	BnABH427	ZS11C02G009680	26.5039	7.86253	7.86606	8.04092	16.0327	10.5232	15.1797	1.36828	6.36764
	BnABH445	ZS11C02G035570	3.77294	29.5632	6.34457	4.31993	3.47319	2.66883	8.25421	7.70697	7.52223
	BnABH475	ZS11C03G023660	0.248202	4.09176	0.765691	0.592141	0.12464	0.182653	1.43696	0.544916	3.7168
	BnABH478	ZS11C03G028200	15.9188	21.9322	17.6325	14.0275	17.5752	13.3261	24.4103	12.9476	44.649
	BnABH503	ZS11C03G069950	3.73219	41.1373	51.9096	17.8282	11.428	13.2133	15.6558	2.00306	58.495
	BnABH528	ZS11C04G031720	1.62566	3.35329	6.42221	4.42319	3.71743	3.4302	3.49499	3.17403	2.27414
	BnABH529	ZS11C04G031750	6.37204	4.48616	8.76956	3.87164	5.46961	5.12307	8.71441	5.48434	12.6971
	BnABH531	ZS11C04G038980	0	0	0	0	0	0	0	0	0
	BnABH535	ZS11C04G044370	26.1182	23.1934	39.7306	26.8389	39.886	18.757	59.6571	23.7894	30.3662
	BnABH556	ZS11C04G068250	3.11285	7.09363	5.26776	15.3317	8.08689	3.69073	3.17227	6.52053	2.54083
	BnABH560	ZS11C04G073750	8.07399	4.58464	7.7146	12.651	10.7146	8.59166	7.18466	5.38196	4.18327
	BnABH570	ZS11C05G008760	0	0.0348033	0	0.0720887	0	0	0.107699	0	0
	BnABH578	ZS11C05G023730	0.754632	1.02718	2.96236	2.50139	2.08066	1.18612	1.90863	1.34222	2.53918
	BnABH595	ZS11C06G002890	0	0	0	0	0	0	0	0	0
	BnABH596	ZS11C06G002970	5.0803	0.760972	1.89992	2.07774	2.18826	1.56642	3.01252	3.00317	4.30489
	BnABH597	ZS11C06G002980	16.9599	8.80967	9.83754	8.54512	9.00499	12.4353	15.8398	12.8883	18.8846
	BnABH598	ZS11C06G003010	18.1092	7.6467	10.5567	9.55706	10.9258	8.98303	13.4146	14.4031	17.017
	BnABH599	ZS11C06G003040	8.5473	5.06835	6.21267	5.52657	5.94458	7.1412	9.21409	7.97948	9.56604
	BnABH600	ZS11C06G003050	4.35252	2.44346	2.36327	1.50896	2.40154	1.87783	3.94242	3.04465	4.40257
	BnABH601	ZS11C06G003080	10.2213	6.29575	7.12376	6.59836	5.64077	5.87259	8.35111	9.16721	13.588
	BnABH616	ZS11C06G015640	0	0	0	0	0	0	0	0	0
	BnABH617	ZS11C06G018460	8.51053	7.20513	23.6032	16.3577	17.5914	17.6716	25.2759	5.81142	11.9849
	BnABH694	ZS11C08G016080	50.0977	22.1059	11.7172	18.874	31.8511	33.9674	39.3391	23.9667	2.49252
	BnABH701	ZS11C08G025420	5.39825	9.79396	6.64232	8.88972	6.52215	9.885	9.15318	10.4174	15.2465
	BnABH714	ZS11C08G041630	0	0	0	0	0	0	0	0	0
	BnABH716	ZS11C08G048090	7.83711	9.93896	13.6959	10.4718	9.76268	6.36845	13.9594	9.95745	21.1137
	BnABH757	ZS11C09G057930	1.80934	1.92582	7.11321	2.87168	3.93969	1.65529	2.00833	0.794599	0.452257
	BnABH758	ZS11C09G057940	2.0464	1.58209	6.92669	3.42758	6.38384	2.05385	1.58877	0.42209	0.548791
	BnABH765	ZS11C09G061360	5.03391	2.28382	2.04812	1.62569	3.25406	4.436	2.38061	3.03817	4.11685
C2	BnABH8	ZS11A01G002550	3.20563	10.1129	15.228	16.2432	8.08511	7.33938	8.47269	6.91848	24.1703
	BnABH9	ZS11A01G002560	4.64522	2.97251	5.63142	5.78585	5.92855	3.63181	6.35819	3.74669	1.72576
	BnABH12	ZS11A01G006580	0.800861	2.24878	2.86695	2.88441	4.69812	1.71734	1.05769	4.61976	0.237776
	BnABH13	ZS11A01G006590	10.0879	4.46056	8.0561	7.85107	12.1467	7.21535	7.99612	6.73055	1.51054
	BnABH30	ZS11A01G031470	26.4516	16.1535	40.873	32.0987	20.3536	38.685	17.8846	12.8847	6.38992
	BnABH32	ZS11A01G037630	19.8002	11.2189	6.95877	7.41214	8.73251	10.8101	17.4014	20.6056	29.8246
	BnABH33	ZS11A01G038690	4.25353	4.35074	10.8428	7.82985	6.33677	5.54591	5.2626	4.48045	5.41969
	BnABH37	ZS11A01G041740	8.51679	4.77707	9.02192	10.1798	10.1762	7.86689	10.9727	7.75356	5.54178
	BnABH41	ZS11A02G000190	11.1446	17.7301	11.6049	11.2527	11.6517	8.92334	12.3502	11.8666	19.2577
	BnABH45	ZS11A02G001600	21.2043	12.7038	2.87876	12.7311	18.5531	19.2752	10.4408	14.3606	5.69639
	BnABH56	ZS11A02G009630	16.2799	2.50553	2.22249	7.61777	10.5115	8.54922	9.84946	4.11184	2.96691
	BnABH61	ZS11A02G018330	7.89741	6.12926	11.9173	9.46951	8.80927	6.50014	5.61705	8.51773	1.59282
	BnABH66	ZS11A02G025200	0	0	0	0.0629606	0	0	0	0	0
	BnABH72	ZS11A02G037310	2.69399	1.00103	0.499893	1.09828	0.68226	1.78951	0.53851	2.52957	1.21106
	BnABH73	ZS11A02G037340	0	0.204159	0.0109469	0.0109271	0.0104356	0.0104543	0.0438287	0	0
	BnABH78	ZS11A02G041340	0	0.034504	0	0	0	0	0	0	0
	BnABH79	ZS11A02G041350	0	0.0387326	0.308788	0	0.113135	0	0	0.0401381	0.0383305
	BnABH93	ZS11A03G008570	3.27056	1.34334	6.87233	3.9176	4.15503	1.49986	5.87347	2.23669	1.61072
	BnABH94	ZS11A03G008750	14.1516	31.9201	7.01171	7.18324	12.3881	9.94784	17.9488	14.4941	15.7362
	BnABH111	ZS11A03G035220	0	0.0235608	0	0	0	0	0	0	0.0234197
	BnABH118	ZS11A03G044470	0.12673	0.0549315	0.348669	0.055224	0.0532273	0.0883468	0.0929719	0.127548	0.586433
	BnABH120	ZS11A03G044500	1.18791	6.70961	3.79312	2.33063	2.01441	1.90761	2.31991	1.67413	5.89247
	BnABH132	ZS11A03G057830	11.4714	8.1491	19.362	18.3406	18.7073	11.8745	18.8342	9.24126	10.6712
	BnABH150	ZS11A04G013180	0.599402	0.136692	0.0735414	0.378706	0.216576	0.295876	0.062818	0.258371	0.12167
	BnABH156	ZS11A04G017570	3.62924	2.38156	0.979002	2.66313	4.49009	2.78237	12.2917	6.73289	15.6487
	BnABH164	ZS11A04G030530	3.56966	2.32445	4.75101	5.1273	5.24899	2.94822	4.70306	3.45524	4.61823
	BnABH166	ZS11A05G000680	36.9431	23.713	14.3121	26.1381	19.5222	18.6528	22.6485	32.2433	21.0356
	BnABH172	ZS11A05G004800	6.25499	24.8912	25.2806	12.4865	12.37	8.93872	14.4126	9.881	17.3156
	BnABH179	ZS11A05G017380	1.00702	0.247626	0.017531	0.0352141	0.203778	1.70543	6.29173	0.452781	1.6195
	BnABH184	ZS11A05G030230	0.335187	0.232376	0.0520165	0	0	0.137205	0.390443	1.06104	0.0895203
	BnABH202	ZS11A06G001740	0	0	0	0	0	0	0	0	0
	BnABH207	ZS11A06G006530	3.39402	2.20925	7.72572	7.9378	5.25091	3.57068	4.58287	5.3033	2.80263
	BnABH224	ZS11A06G028260	12.3178	5.7128	8.52791	9.19189	16.4939	10.3222	14.8772	7.47122	2.21046
	BnABH233	ZS11A06G036900	0	0	0	0	0	0	0	0	0.0220142
	BnABH234	ZS11A06G036910	1.72065	1.60685	9.69681	18.5284	8.87708	4.325	34.3209	3.51094	34.1903
	BnABH241	ZS11A07G009180	24.0017	17.634	48.9263	28.9511	48.8748	29.2282	100.103	21.9701	34.026
	BnABH242	ZS11A07G009220	2.0871	3.31791	0.435442	1.29161	1.62458	1.35555	3.36631	1.58154	0.736255
	BnABH245	ZS11A07G011130	5.04537	6.28746	1.95921	1.77302	6.63474	2.77052	3.41629	5.99469	0.965363
	BnABH250	ZS11A07G019300	114.946	93.7787	20.6818	73.5679	73.3987	124.876	38.0377	62.5722	23.3425
	BnABH251	ZS11A07G020090	0	0.0121902	0.0239714	0	0	0.0476668	0.0251301	0	0
	BnABH271	ZS11A08G001960	0	0	0	0	0	0.0984702	0	0.0530166	0.0247807
	BnABH276	ZS11A08G006590	0.263632	0.231827	0.0828648	0.0364088	0.0235025	0.12876	0.0856998	0.0486223	0
	BnABH288	ZS11A08G022730	4.53063	7.03808	23.969	18.3544	9.71029	8.41911	6.74333	4.25534	9.26653
	BnABH302	ZS11A09G005410	0.577282	0.537864	1.46635	1.23809	0.753226	0.521961	1.14114	0.37831	1.75678
	BnABH308	ZS11A09G010690	0	0	0	0	0	0	0	0	0
	BnABH309	ZS11A09G010700	3.66119	10.1093	15.3261	7.4464	5.77	3.5323	6.51651	8.68099	9.94608
	BnABH311	ZS11A09G017150	2.31222	3.28502	4.32416	3.45886	3.40848	2.05377	3.30104	3.58732	4.85363
	BnABH312	ZS11A09G018260	2.74697	3.05798	17.6599	3.91877	3.01823	1.81491	3.86786	6.75696	33.2766
	BnABH341	ZS11A09G059560	1.67797	0.918385	2.10452	1.36688	1.709	1.14869	1.59692	1.54087	2.02455
	BnABH366	ZS11A10G021750	6.93987	2.99833	6.41356	6.67752	7.65052	4.48451	7.89996	7.34427	7.7479
	BnABH382	ZS11C01G002740	11.1368	14.8505	29.3207	24.877	18.5593	12.3756	18.5672	12.8129	15.2098
	BnABH385	ZS11C01G007810	3.02738	1.09101	1.89543	1.16464	3.07708	2.21997	2.84695	1.18805	0.751537
	BnABH404	ZS11C01G041110	18.7671	9.8364	19.0391	13.5267	18.4385	12.9829	28.0796	11.0783	10.2271
	BnABH406	ZS11C01G045600	0	0	0	0	0	0	0	0	0
	BnABH407	ZS11C01G048260	3.26201	4.18825	7.81107	6.25258	6.66523	3.12163	7.42284	3.10241	4.95016
	BnABH408	ZS11C01G050590	0.237078	1.14947	0.0159413	0	0	0.396665	0.693803	0.596038	1.03792
	BnABH409	ZS11C01G052200	1.27437	2.1277	14.9877	4.25048	2.90949	2.36501	1.81317	1.56501	2.98195
	BnABH414	ZS11C01G058660	0.555605	0.153758	0.0903413	0.131546	0.804693	0.237261	0.141911	0.204698	0.127991
	BnABH424	ZS11C02G008400	5.36718	4.79587	3.51688	4.99305	5.24944	5.91031	4.66805	4.15535	3.01009
	BnABH428	ZS11C02G010070	0	0.127338	0	0	0	0	0.0866676	0.0436745	0.0426437
	BnABH429	ZS11C02G010440	10.5953	19.8815	13.0626	15.64	10.5334	8.94359	7.00051	10.7391	19.3128
	BnABH434	ZS11C02G012130	11.6176	2.14612	2.64202	2.94573	5.29218	3.00213	8.65897	2.4548	2.12045
	BnABH435	ZS11C02G012140	7.29029	1.26175	0.0755332	3.67733	2.06127	3.4352	6.20266	3.18296	1.98709
	BnABH436	ZS11C02G012150	0	0	0	0	0	0	0	0	0
	BnABH441	ZS11C02G026310	5.27463	1.73144	1.852	1.48223	3.84678	2.55761	3.77912	4.751	0.689528
	BnABH449	ZS11C02G056970	8.8592	4.21978	1.10227	3.69869	3.21575	4.64149	1.98644	6.44663	1.47639
	BnABH455	ZS11C02G062800	7.42217	4.43882	1.66358	4.72935	4.59787	4.95167	4.23588	7.26702	2.65677
	BnABH467	ZS11C03G009910	4.22117	3.63494	18.1577	11.5704	11.2483	4.07627	11.8763	3.17147	4.79658
	BnABH468	ZS11C03G010100	10.6559	29.8323	4.56823	6.71121	10.0851	6.66586	15.9957	17.3023	15.5127
	BnABH470	ZS11C03G011230	0	0	0.0228554	0	0	0	0	0	0
	BnABH488	ZS11C03G043770	0.149412	0.40531	0.106906	0.0108984	0.0942297	0.114458	0.841461	0.439487	0.106012
	BnABH491	ZS11C03G055800	17.6357	9.26905	13.242	14.6101	26.4246	16.3158	22.5209	10.0563	3.56638
	BnABH492	ZS11C03G056320	0	0	0	0	0	0	0	0	0
	BnABH504	ZS11C03G072640	5.15691	8.47964	15.7669	15.7915	10.0803	6.86538	8.63495	5.53067	7.36075
	BnABH511	ZS11C03G088080	0.151572	0.0329071	0.0161775	0.120131	0.0350134	0.129717	0.068823	0.134827	0.0669297
	BnABH513	ZS11C04G001700	5.73996	4.95509	23.5929	12.2526	5.57399	8.27275	4.28673	11.7425	30.898
	BnABH514	ZS11C04G001730	0	0	0	0	0	0	0	0	0
	BnABH520	ZS11C04G005790	5.68624	9.91801	12.7747	9.64213	8.63981	5.63881	9.56969	8.51434	10.2444
	BnABH533	ZS11C04G040160	2.49331	2.67104	6.33482	3.95895	5.98447	3.21235	3.16814	2.22856	1.46081
	BnABH541	ZS11C04G050080	0	0	0	0	0	0	0	0	0
	BnABH547	ZS11C04G055240	23.2157	2.31056	0.91205	9.30514	14.1745	4.51537	45.7217	19.7383	33.3615
	BnABH558	ZS11C04G071980	4.63712	2.86544	6.2205	6.18248	6.26659	3.80621	6.52013	4.81569	4.32279
	BnABH559	ZS11C04G073270	19.5153	13.0248	30.5126	16.9898	17.8728	12.9401	16.3887	19.8984	17.1476
	BnABH568	ZS11C05G007610	3.34603	3.01422	6.06134	5.54673	5.14306	3.77987	5.18552	5.36166	4.06072
	BnABH569	ZS11C05G007710	0.101285	0.249859	0.79492	0.259409	0.308066	0.193604	0.10052	0.051636	0.0504173
	BnABH586	ZS11C05G052570	5.99104	4.92938	0.316707	0.374425	0.275667	4.83623	12.1906	9.05537	5.12548
	BnABH615	ZS11C06G015580	0.485903	0.216513	0.0129648	0.190958	0.0402301	1.05632	1.17154	0.600402	1.62103
	BnABH620	ZS11C06G019660	98.6923	81.8654	59.8156	77.1496	78.8228	130.509	52.0247	56.0741	27.9761
	BnABH621	ZS11C06G021040	0.661754	0.153795	0.121461	0.166004	0.0611209	0.247356	0.103742	0.299993	0.231805
	BnABH643	ZS11C07G015400	45.5312	29.2834	60.6668	36.8398	58.0136	46.1848	115.407	33.8391	30.5191
	BnABH644	ZS11C07G015440	3.62655	2.67565	3.81158	2.33297	2.91678	2.86776	4.92635	2.14606	1.91389
	BnABH647	ZS11C07G018330	3.81486	4.23097	1.36203	1.23733	5.64315	2.22531	2.03052	3.13043	0.590821
	BnABH652	ZS11C07G034970	41.2712	36.7243	58.1624	59.8781	73.6672	36.9783	53.0598	29.3052	29.5731
	BnABH654	ZS11C07G037740	0.456873	0.90057	4.99432	4.85366	2.82847	1.31642	6.39357	1.10854	84.4296
	BnABH655	ZS11C07G037750	0	0	0	0	0	0	0	0	0.0115513
	BnABH666	ZS11C07G049640	2.41769	4.81444	2.6433	2.62077	1.78444	3.22731	3.56145	2.46062	5.96239
	BnABH678	ZS11C07G062250	21.2652	16.4842	43.6692	30.0103	33.0289	24.2343	27.5615	17.9355	11.2506
	BnABH691	ZS11C08G010380	0.0354818	0.0229838	0	0	0	0.0228906	0	0.0472813	0
	BnABH724	ZS11C08G057920	1.94283	1.48748	4.21759	2.34704	2.27846	1.66063	2.08003	1.50101	2.50267
	BnABH728	ZS11C09G006150	4.95232	3.96691	10.8353	6.05871	6.18932	4.34758	8.22262	3.28208	7.43484
	BnABH735	ZS11C09G013020	0	0	0	0	0	0	0	0	0
	BnABH736	ZS11C09G013030	5.75612	11.6341	15.9651	8.31112	8.77504	4.45342	9.1182	13.2493	13.0275
	BnABH738	ZS11C09G022080	3.26401	2.68635	4.09492	3.62447	4.34891	2.3375	4.6881	4.33194	5.62361
	BnABH740	ZS11C09G023600	2.67637	2.0187	2.52302	2.59514	2.96362	1.71313	2.88444	2.27144	1.5773
	BnABH744	ZS11C09G029180	0	0	0	0	0	0	0	0	0
	BnABH752	ZS11C09G048680	0	0.154037	0	0.316668	0.160666	0	1.41604	0.303654	0.770373
	BnABH764	ZS11C09G060780	5.2444	1.72776	3.92819	4.77288	4.56657	2.7591	5.29739	3.64372	6.61875
C3	BnABH3	ZS11UN5010	16.2853	73.9576	62.7138	55.0089	25.8828	16.9662	40.2401	10.9975	138.85
	BnABH26	ZS11A01G024160	0.226621	0.0926957	0.0934261	0.354574	0.330212	0.51556	0.557648	0.338436	0.332144
	BnABH60	ZS11A02G018080	3.21596	15.2169	12.5205	4.8919	3.9044	3.70022	10.2487	3.23046	5.55189
	BnABH74	ZS11A02G037700	1.66279	0.948444	1.28697	1.17452	1.87955	1.03424	2.08877	1.07041	1.21494
	BnABH81	ZS11A02G043100	0	0	0.0433641	0	0	0	0.0439142	0	0.0422662
	BnABH82	ZS11A02G043110	5.76676	99.2326	83.8699	75.7388	23.9113	18.6585	36.9722	10.7475	271.662
	BnABH83	ZS11A02G043130	0	0	0	0	0	0.0232881	0	0	0.0232669
	BnABH85	ZS11A03G002430	0	0.0220417	0.0438206	0.154675	0.0674073	0	0.0431601	0.0868838	0.0636453
	BnABH90	ZS11A03G006010	2.26446	2.75196	3.35146	2.13891	2.8399	2.87039	2.73813	1.84295	5.89518
	BnABH137	ZS11A04G000420	0.0626984	0.0158349	0	0.0157657	0.0607626	0.0452508	0.0319895	0.045586	0.0917179
	BnABH173	ZS11A05G005190	0.0975028	0.0144198	0.0284222	0.0143078	0.0824722	0.1091	0.0283578	0	0.11153
	BnABH181	ZS11A05G019160	23.1313	24.1313	9.61064	6.96027	14.2859	15.1746	27.6247	51.0743	23.2414
	BnABH193	ZS11A05G038950	1.95342	3.31594	4.14906	6.5234	2.21586	2.24781	1.16036	3.26545	19.445
	BnABH205	ZS11A06G003520	1.36259	37.9672	30.7749	11.0583	6.56329	15.5366	18.2629	6.07736	25.247
	BnABH212	ZS11A06G013840	0.855908	20.1171	1.63025	1.39112	0.260047	1.65768	1.01442	18.0039	62.2601
	BnABH222	ZS11A06G023930	319.813	316.353	99.2439	423.202	403.283	296.097	998.789	607.62	450.668
	BnABH226	ZS11A06G029910	0.137023	0.179746	0.0909958	0.069965	0.134751	0.196559	0.228739	0.137448	0.201341
	BnABH227	ZS11A06G031730	0	0.0288953	0.0599603	0.0605235	0.0307448	0.0289252	0	0	0.0286049
	BnABH228	ZS11A06G031760	23.0464	106.675	90.7314	77.3554	35.8647	23.4827	54.507	15.7217	188.878
	BnABH229	ZS11A06G033130	6.44267	2.77175	7.68631	6.69456	7.27401	4.25874	8.12845	8.35926	5.71798
	BnABH235	ZS11A06G037990	5.89084	0.650442	0.159115	0.87893	2.96596	1.17966	4.04049	3.92566	1.09289
	BnABH256	ZS11A07G025110	0.0158621	1.07769	0.0317248	0.0328837	0.0167042	0	0.37508	0.0643236	1.41042
	BnABH261	ZS11A07G030660	1.76772	6.60481	9.38218	6.76796	2.71047	1.73792	4.09325	2.36958	3.37797
	BnABH262	ZS11A07G033710	0.74686	29.5511	6.75478	2.97226	1.47089	0.995397	2.69477	7.46904	11.0379
	BnABH273	ZS11A08G003320	16.4155	24.1712	76.9733	70.4286	38.67	29.0293	41.7509	9.42077	26.4787
	BnABH274	ZS11A08G004990	0.86425	0.240841	1.32637	2.0128	1.0706	1.22407	1.14463	0.667785	0.309595
	BnABH291	ZS11A08G026740	0.676543	12.9821	1.03714	0.91942	0.55001	0.902087	0.666648	7.52005	3.31838
	BnABH304	ZS11A09G006250	0.537951	0.0452978	0.045875	0.114746	0.176463	0.374098	0.0917877	1.15221	0.0229568
	BnABH305	ZS11A09G006850	2.10986	4.96348	7.30239	6.96716	5.76041	3.92608	7.00102	2.45052	3.76199
	BnABH334	ZS11A09G050240	0.568961	4.6789	1.94184	2.82789	1.04036	0.124974	2.25711	2.62833	15.3099
	BnABH338	ZS11A09G054620	4.93356	121.681	40.2303	7.42708	2.54273	8.77873	9.08234	124.386	41.8889
	BnABH368	ZS11A10G022190	0.572999	2.50474	1.40728	0.381504	2.46871	0.585734	1.04456	0.806209	0.513117
	BnABH372	ZS11A10G023440	0.854591	1.78745	2.40176	1.07521	1.15318	1.2519	2.64163	0.896501	6.25175
	BnABH377	ZS11A10G028380	0.491266	0.255384	0.170756	1.95822	0.547441	1.3884	0.0862719	4.12073	0.573564
	BnABH398	ZS11C01G031640	0	0	0	0	0	0	0	0	0
	BnABH399	ZS11C01G031650	8.75419	8.0056	6.9325	11.0798	7.4166	9.36431	10.0367	7.53749	9.51299
	BnABH440	ZS11C02G025880	1.56024	7.05227	5.04431	2.07305	2.62595	0.982121	4.91202	3.82912	1.54855
	BnABH450	ZS11C02G057580	3.00307	0.518402	0.584821	0.737804	2.26905	0.973093	3.1211	4.73375	0.899631
	BnABH458	ZS11C02G068010	0	0	0	0	0	0.0232881	0	0	0.0232669
	BnABH459	ZS11C03G002940	0.0211992	0	0	0.0631068	0	0	0	0.232454	0.0624162
	BnABH464	ZS11C03G006710	1.91244	2.46489	3.03374	2.27155	2.25377	1.92356	2.93429	1.39394	5.64526
	BnABH494	ZS11C03G061880	61.8765	111.917	50.8177	104.913	80.6732	73.5989	242.95	82.6496	127.883
	BnABH521	ZS11C04G006340	0.150824	0	0.0144961	0	0.0440068	0.0436297	0.0451991	0	0
	BnABH527	ZS11C04G031550	0.487659	0.231462	0.503488	0.751861	0.806798	0.181673	0.727941	1.1374	1.17592
	BnABH567	ZS11C05G006860	0	0	0	0	0	0	0	0	0
	BnABH575	ZS11C05G016240	3.57321	42.3613	7.66611	11.0301	2.77928	8.29021	7.30049	34.307	75.3895
	BnABH582	ZS11C05G034840	4.47882	34.1224	49.3342	20.2297	13.8653	7.29667	17.3185	7.23559	9.83907
	BnABH594	ZS11C05G062520	2.09031	3.34889	7.91552	10.3374	4.02795	1.53528	5.39808	4.11276	68.3872
	BnABH605	ZS11C06G006830	0	0	0	0	0	0.0264788	0.0280783	0	0.215737
	BnABH606	ZS11C06G006840	1.92177	42.3777	19.8741	7.57715	5.67169	11.4896	25.4901	5.98441	15.869
	BnABH626	ZS11C06G029760	0	0.278791	0.0487236	0	0.0467145	0	0.0160883	0.0159441	0.270049
	BnABH631	ZS11C06G038230	5.41962	5.8961	7.32389	6.71178	4.64106	6.57048	8.8177	5.52454	4.54961
	BnABH632	ZS11C06G043050	0.437013	17.6545	13.314	2.35473	0.900522	0.518392	6.15554	3.06162	18.2732
	BnABH642	ZS11C07G014560	0	0	0	0	0	0	0	0	0
	BnABH653	ZS11C07G035910	37.1432	12.2782	6.04484	14.739	21.7729	21.7817	40.1886	14.2625	10.1944
	BnABH660	ZS11C07G046020	0.0630607	0.0424457	0.234464	0.560815	0.107564	0.698286	0.60515	0.281956	0.356506
	BnABH686	ZS11C08G003890	0	0	0.048487	0.0966792	0	0	0	0	0
	BnABH687	ZS11C08G006880	0	0	0	0	0	0	0	0	0
	BnABH688	ZS11C08G006890	0	0	0	0	0	0	0	0	0
	BnABH689	ZS11C08G006930	1.21345	0.78421	1.07966	0.814547	0.901463	0.922493	1.07583	2.7208	0.947104
	BnABH705	ZS11C08G030450	2.19957	45.0301	2.47903	4.81377	1.74649	3.06267	1.12774	55.7381	12.657
	BnABH717	ZS11C08G048200	0.303316	12.4298	7.7262	10.3783	3.89887	0.988697	6.38659	7.12569	28.8032
	BnABH720	ZS11C08G050240	0.238589	0.481598	0.122956	0.374617	0.36992	0.293794	0.549949	0.298319	0.718203
	BnABH722	ZS11C08G053040	2.19127	275.502	64.6907	8.62745	2.42876	3.81347	21.8251	121.779	85.0328
	BnABH731	ZS11C09G007000	0.470166	0.893149	1.36474	1.09348	0.793511	0.854879	2.32184	0.255929	4.05383
	BnABH732	ZS11C09G007760	1.16932	1.1154	3.8484	3.99059	3.6305	1.53428	2.57252	0.857507	2.3596
	BnABH766	ZS11C09G061420	0.443401	0.671437	0	0	0	0	0	0.945279	1.11757
	BnABH769	ZS11C09G063110	0.326264	1.08542	1.2764	0.283533	0.396389	0.427461	0.60434	0.287152	6.57852
	BnABH776	ZS11C09G069570	0.693841	0.523047	0.523645	3.44086	1.08328	0.902321	0.195703	1.79439	0.933959
C4	BnABH27	ZS11A01G024310	6.23845	12.2738	0.890465	6.63799	5.92346	8.13699	9.13084	16.9608	4.44268
	BnABH31	ZS11A01G031560	4.36777	5.01687	8.19373	7.49604	6.05599	5.15515	6.74271	3.7628	7.21814
	BnABH43	ZS11A02G000890	0	0	0	0	0	0	0	0	0
	BnABH71	ZS11A02G033800	0	0	0	0	0	0	0	0	0
	BnABH92	ZS11A03G008320	4.67266	5.22913	11.8373	8.38857	5.65022	3.96768	5.91086	7.39429	11.4284
	BnABH97	ZS11A03G013560	24.0547	34.565	57.784	34.3732	22.99	27.1212	30.0221	40.4589	24.4636
	BnABH108	ZS11A03G028560	1.10371	8.4255	2.84582	0.991672	2.17196	0.785431	3.54108	1.32206	2.96841
	BnABH142	ZS11A04G005950	2.03067	0.593112	2.15507	2.31614	2.07874	0.624766	3.41906	1.87328	4.84502
	BnABH147	ZS11A04G010290	0.724475	0.952006	1.08131	1.22866	0.863648	1.32615	1.02213	1.16244	1.14295
	BnABH168	ZS11A05G003100	0.726196	0.428331	2.64035	0.994284	1.10277	0.914042	1.34334	0.42398	1.46862
	BnABH204	ZS11A06G003070	15.5922	10.6963	24.175	12.3468	14.9106	10.7584	19.084	12.5292	21.2242
	BnABH215	ZS11A06G017100	1.7896	0.687076	1.929	2.24982	2.32699	1.27602	2.62138	0.915394	1.69361
	BnABH217	ZS11A06G017910	8.13675	13.7489	16.6757	17.2749	17.2409	13.8928	11.049	20.3623	68.6818
	BnABH239	ZS11A07G005370	12.1725	5.54735	14.0412	11.7029	13.8051	8.27092	9.39874	8.47285	1.39997
	BnABH243	ZS11A07G009230	0.721686	0.359697	0.835601	0.790519	0.806825	0.445422	0.828343	0.47662	0.592374
	BnABH263	ZS11A07G033960	0.392739	0.158547	0.396465	0.223294	0.308139	0.0808673	0.262826	0.229944	0.113772
	BnABH272	ZS11A08G002910	0.0812729	0.221476	0.104618	0.755073	0.192955	0.156289	0.26878	0.44498	0.217388
	BnABH280	ZS11A08G011650	3.22186	1.78909	3.1556	1.993	4.37413	7.54265	6.5017	5.00656	2.32887
	BnABH287	ZS11A08G021850	0.978854	1.10881	6.33159	1.61627	1.29686	0.827975	1.63646	1.69524	3.57517
	BnABH299	ZS11A08G032340	1.95344	1.74613	3.34855	2.72458	2.38987	1.2164	1.74003	1.69742	1.70344
	BnABH303	ZS11A09G005930	1.67785	1.16748	4.0534	3.34921	3.12123	3.41223	2.6702	2.1296	0.966512
	BnABH307	ZS11A09G008710	0.097601	0.0461413	0.060805	0.0673631	0.0599155	0.0845439	0.129482	0.020994	0.503846
	BnABH345	ZS11A10G004340	0.323069	0.0931257	0.267977	0.133067	0.175209	0.24204	0.366947	0.203671	0.347515
	BnABH355	ZS11A10G010530	0	0	0	0	0	0	0	0	0.0803546
	BnABH362	ZS11A10G020030	3.33406	4.29575	17.3278	12.6254	10.1932	3.84322	6.42764	6.50684	5.62548
	BnABH400	ZS11C01G032490	8.68058	7.80699	3.57014	5.31018	14.2427	7.56573	12.9978	10.2371	6.64984
	BnABH401	ZS11C01G032530	0	0	0	0	0	0	0	0	0
	BnABH405	ZS11C01G041220	4.49254	5.68217	9.64592	9.31709	6.91265	4.92461	8.45347	4.76943	9.18061
	BnABH466	ZS11C03G009540	4.22627	3.18369	9.56107	4.88582	6.61425	4.21539	6.19385	5.56809	5.68133
	BnABH472	ZS11C03G016030	5.15858	26.188	37.613	11.494	4.30097	6.19691	3.44993	47.2284	8.3875
	BnABH484	ZS11C03G035940	1.84893	7.11627	4.36258	1.80564	2.93397	1.21975	5.88544	5.71466	6.08062
	BnABH505	ZS11C03G073980	0.740751	0.194362	1.77665	0.504712	0.8462	0.694091	0.840109	0.586511	0.709696
	BnABH510	ZS11C03G086770	0.0804347	0.0615342	0	0.0626312	0.0212546	0.0197932	0.0619926	0.0202306	0.101061
	BnABH516	ZS11C04G003630	1.44575	0.665847	6.1606	1.76721	2.70237	1.51926	4.18143	0.679484	2.03833
	BnABH537	ZS11C04G047220	0.572837	0.271351	0.61939	0.740672	0.465816	2.10908	0.898689	1.31935	0.793254
	BnABH562	ZS11C05G003880	0	0.0373401	0	0.0124924	0	0.0240218	0.0127364	0	0.0250672
	BnABH604	ZS11C06G005820	14.058	10.8904	23.6867	17.0503	19.3198	12.7382	20.1759	13.0335	14.6603
	BnABH633	ZS11C06G043560	1.42959	0.615549	2.14292	1.62348	2.75204	0.851165	1.89535	0.797111	0.237091
	BnABH640	ZS11C07G009850	19.228	12.1034	31.5097	24.1121	27.9439	14.5736	18.4102	15.2129	3.22158
	BnABH645	ZS11C07G015450	2.38119	1.57719	3.12761	4.10223	3.50875	2.87201	3.8797	2.25412	2.39035
	BnABH683	ZS11C08G002090	1.82287	0.993966	2.7709	1.77748	1.62322	1.12619	1.31789	1.30014	1.56312
	BnABH697	ZS11C08G018630	5.65088	3.55092	5.49144	5.66238	6.8253	10.9718	9.28743	9.04486	5.08623
	BnABH706	ZS11C08G034110	12.9511	9.36935	15.0241	19.2038	19.5696	14.1188	10.3287	17.9647	13.3145
	BnABH708	ZS11C08G035080	2.62315	1.21604	2.39784	2.41781	3.00818	1.98022	3.31366	1.47953	1.6917
	BnABH729	ZS11C09G006650	3.75819	3.4194	12.1931	8.58939	6.4993	8.48748	4.97991	3.43798	2.18918
	BnABH734	ZS11C09G010560	0.142597	0.0122505	0.0845005	0.0979426	0.107323	0.0463254	0.180351	0.0248578	0.441168
	BnABH750	ZS11C09G043210	0	0	0	0	0	0	0	0	0
	BnABH760	ZS11C09G058390	7.05818	7.99148	22.1953	19.9822	14.2751	7.97887	12.6205	8.84918	10.8577
C5	BnABH68	ZS11A02G027020	0.241569	0.402092	0.111013	0.160456	0.76279	0.971268	1.30314	0.270272	0.174075
	BnABH80	ZS11A02G042120	0	0.0226725	0	0.0224964	0	0.021523	0.0891745	0.154994	0.0879262
	BnABH146	ZS11A04G010130	3.8809	5.62056	6.11236	5.4099	4.97202	5.32233	6.31381	2.51543	10.0877
	BnABH185	ZS11A05G031450	0.601412	1.98249	1.89876	0.825709	0.963455	0.908685	2.34977	0.162824	1.56293
	BnABH237	ZS11A06G042470	5.36103	9.61061	13.8757	11.0024	10.9439	5.15431	13.7994	9.10595	13.1581
	BnABH275	ZS11A08G005430	4.63275	6.95297	2.62743	3.22533	4.92426	3.22195	3.21689	5.26549	1.57521
	BnABH306	ZS11A09G008670	0.346562	0.138613	0.676316	0.284492	0.104477	0.221004	0.0527184	0.191854	0.153135
	BnABH313	ZS11A09G018830	0	0.0520465	0.0163985	0	0	0	0	0	0.049532
	BnABH317	ZS11A09G026220	2.88202	0.886354	1.88473	1.48888	2.14068	1.49632	1.93183	1.59923	2.29375
	BnABH349	ZS11A10G006830	1.21266	0.449534	0.217862	0.518404	0.738734	1.44208	4.37969	0.334845	0.825872
	BnABH350	ZS11A10G006850	0.254905	0.162107	0	0.196561	0.0667051	0.154783	0.129866	0.199167	0.319174
	BnABH351	ZS11A10G006860	0.19175	0.0393209	0.0392203	0	0	0.112751	0.0397178	0.0777628	0.266889
	BnABH456	ZS11C02G063960	0.151168	0.13305	0.109119	0.0439976	0.0637454	0.189691	0.219015	0.331402	0.0655676
	BnABH526	ZS11C04G024670	0	0	0	0	0	0	0	0	0.0678145
	BnABH538	ZS11C04G047360	2.15856	2.12752	2.07005	2.29779	2.10476	2.84373	2.9713	1.73	3.77574
	BnABH587	ZS11C05G054310	0.221278	11.7894	16.9842	1.1289	3.94345	1.69262	9.98896	0.134815	4.64336
	BnABH608	ZS11C06G009870	1.25692	7.84231	1.30417	1.06411	1.74701	1.76581	2.25974	1.2876	0.991719
	BnABH609	ZS11C06G009880	0.85775	8.42705	1.22526	0.409759	0.664425	0.710943	1.27105	1.20154	1.24814
	BnABH610	ZS11C06G009950	0	0.16026	0	0.19412	0.252627	0	0	0.158443	0.0304201
	BnABH659	ZS11C07G045440	0.920931	0.777039	0.152611	2.85073	0.891039	1.69656	0.282472	0.43652	0.53678
	BnABH690	ZS11C08G007730	30.695	23.1184	13.0069	25.2533	32.1636	25.5399	29.6517	33.5397	8.33948
	BnABH730	ZS11C09G006670	0.0290694	0	0	0	0	0	0	0	0.0599389
	BnABH733	ZS11C09G010520	0.454147	0.68314	1.75482	0.691618	0.313527	0.65808	0.140375	0.442877	0.499451
	BnABH741	ZS11C09G024620	0.0170985	0	0.0508051	0	0	0	0.0169694	0.016673	0.0329466
	BnABH745	ZS11C09G035040	3.37426	2.50195	1.9996	2.75681	3.81156	2.51093	2.83695	2.11912	1.48527
C6	BnABH5	ZS11A01G002010	0	0	0	0	0	0	0	0	0
	BnABH22	ZS11A01G019670	2.85101	15.0578	197.663	104.25	49.3795	10.2125	22.4477	4.6733	28.6486
	BnABH25	ZS11A01G022690	2.39967	44.8396	32.567	11.9373	13.742	11.6401	16.3124	3.9971	33.9775
	BnABH36	ZS11A01G040000	0.28715	0.0486518	0.238618	0.218521	0.0248825	0.0234099	0.121717	0.220039	0.211943
	BnABH57	ZS11A02G011180	5.63616	45.7059	22.5008	5.89468	0.650727	8.60043	1.03684	14.9456	4.08205
	BnABH62	ZS11A02G018580	0.0178362	0	0.035673	0	0	0.0347488	0.018196	0	0.0349515
	BnABH67	ZS11A02G025900	1.94444	1.2164	1.67857	1.86402	1.98313	0.731962	2.36123	1.76055	4.64497
	BnABH69	ZS11A02G029140	10.3561	5.8945	3.35062	2.71613	8.5058	4.29331	5.61802	13.7664	4.47971
	BnABH70	ZS11A02G030830	7.84158	9.32433	1.71508	3.35409	6.93847	2.51502	10.6356	21.1449	15.1908
	BnABH75	ZS11A02G037720	1.44351	0.618601	1.39491	1.21926	1.69544	0.957613	1.8202	1.0385	1.69582
	BnABH76	ZS11A02G038850	0.11827	0.611549	0.264115	0.215382	0.132726	0.281436	0.443846	0.846591	3.76989
	BnABH91	ZS11A03G006270	9.95852	6.56137	1.60063	2.95733	5.92048	12.243	3.159	4.60105	2.67611
	BnABH101	ZS11A03G020650	18.7216	9.33955	6.54736	6.62948	19.3094	15.556	24.9	8.38793	4.4543
	BnABH103	ZS11A03G024770	0.24734	0.142201	0.185763	0.303942	0.221669	0.273784	0.205087	0.173245	0.123844
	BnABH104	ZS11A03G025610	2.97967	3.61	6.29463	2.60608	6.56942	6.17614	6.62045	11.4909	5.88903
	BnABH105	ZS11A03G025630	1.42748	2.49526	2.97794	1.83425	2.35928	1.44335	2.59213	1.84548	2.12575
	BnABH107	ZS11A03G026390	7.47336	6.13386	10.9098	10.297	9.74591	6.90815	9.65707	9.14334	10.4301
	BnABH112	ZS11A03G036680	0.313098	0	0.0394688	0	0	0	0.237807	0.392227	0.0776562
	BnABH114	ZS11A03G042810	1.18358	6.33541	7.02332	1.80605	1.24057	1.28925	1.51007	3.53846	12.7381
	BnABH115	ZS11A03G043140	0	0	0.0766366	0	0	0.0192835	0.0198559	0	0.117785
	BnABH117	ZS11A03G044440	1.46759	4.31878	12.8601	9.89749	5.56075	2.61284	3.07988	2.36914	1.6257
	BnABH119	ZS11A03G044480	21.0247	34.1053	54.9982	30.4102	37.127	29.9828	75.0761	15.302	12.1807
	BnABH126	ZS11A03G047890	3.72079	2.29929	3.62563	1.88798	3.4672	4.7118	3.20795	1.94924	0.939409
	BnABH133	ZS11A03G058410	0.368153	0.657068	0.0284082	2.43666	0.487119	0.298803	0.369938	1.91541	0.555731
	BnABH134	ZS11A03G058420	0.0933965	0.124678	0	0.316261	0.0324825	0.179062	0.223317	0.223034	0.124184
	BnABH149	ZS11A04G012060	7.29819	3.02177	1.99155	5.39465	8.42879	3.41329	11.0816	8.00671	3.10053
	BnABH153	ZS11A04G017000	4.36573	2.9893	1.79372	5.08175	5.48302	3.12566	12.0331	2.01487	13.2529
	BnABH154	ZS11A04G017010	0	0	0	0.0374485	0.0374485	0	0.0369804	0	0
	BnABH155	ZS11A04G017030	0.372459	0.0636766	0	0.279035	0.173491	0.320626	2.5285	5.10164	1.37945
	BnABH158	ZS11A04G019090	22.3604	11.0209	9.43558	12.3913	14.4742	14.5924	27.5485	33.7343	33.27
	BnABH164	ZS11A04G030530	3.56966	2.32445	4.75101	5.1273	5.24899	2.94822	4.70306	3.45524	4.61823
	BnABH183	ZS11A05G027260	0	0.0779289	0.026564	0	0	0	0	0	0.0506909
	BnABH189	ZS11A05G035020	14.1841	7.98583	2.16251	2.56107	12.2621	3.63686	16.9884	14.3157	15.0376
	BnABH190	ZS11A05G035050	0.448576	0.257951	0.66237	0.121195	1.77956	0.711065	2.74811	0.375282	0.138663
	BnABH191	ZS11A05G036740	3.47289	3.96846	5.20026	3.92759	4.05979	4.7968	4.7496	5.6035	5.88027
	BnABH192	ZS11A05G038400	0.0201346	0.0208831	0.0613984	0.0837365	0.061251	0	0.0416096	0.0406636	0.020758
	BnABH201	ZS11A06G001710	0.0151612	0.0291957	0.132493	0	0.0144384	0.0142703	0.0298352	0.0295678	0
	BnABH206	ZS11A06G005850	1.92985	1.33706	3.53197	2.09836	2.52347	1.7054	3.22415	2.00528	3.005
	BnABH211	ZS11A06G010910	0.175285	0.0316514	0.0623003	0.0452424	0.0870291	0.152484	0.0704046	0.159921	0.0876337
	BnABH213	ZS11A06G014270	21.6753	587.33	65.2686	65.75	21.2914	12.5727	12.3872	45.6516	10.8742
	BnABH231	ZS11A06G035130	17.0427	13.3556	13.118	15.0967	14.8305	140.076	40.1651	28.1455	35.3895
	BnABH232	ZS11A06G036550	0.411677	0.289184	2.29706	0.911692	1.06214	0.858759	1.4	0.145018	0.943529
	BnABH247	ZS11A07G012850	0	0	0	0	0	0	0	0	0
	BnABH249	ZS11A07G019250	1543.68	404.547	9.27949	26.2708	281.956	374.621	46.8987	656.072	41.3981
	BnABH255	ZS11A07G024500	6.41873	5.32713	12.0548	9.01439	6.81489	5.32229	6.10195	6.75026	3.50686
	BnABH258	ZS11A07G028330	5.23663	24.7421	21.5822	13.1339	6.6369	9.96742	5.13583	19.6117	9.15014
	BnABH259	ZS11A07G028560	31.1303	268.106	88.5452	53.975	105.357	21.2205	140.174	54.0212	60.818
	BnABH264	ZS11A07G037370	0.774278	69.4418	27.2161	3.5156	12.9804	0.649115	13.2946	1.81176	25.1357
	BnABH265	ZS11A07G037560	10.8236	106.669	63.5708	72.6533	27.4054	60.1117	60.6438	9.09105	65.5595
	BnABH266	ZS11A07G037700	5.62885	39.2059	19.2362	14.5388	12.1556	7.84087	14.9909	9.76318	11.3504
	BnABH277	ZS11A08G007680	0.905603	1.33989	2.86497	2.74042	1.97105	1.1215	1.59654	2.00426	2.7054
	BnABH279	ZS11A08G011400	38.9675	16.0503	8.87709	26.6447	54.4577	15.289	23.8418	24.9045	2.06634
	BnABH290	ZS11A08G024420	0	0	0	0	0	0	0	0	0
	BnABH292	ZS11A08G027120	1.10243	2.19494	3.12682	0.730442	2.16458	0.848407	1.69205	1.30434	2.73885
	BnABH293	ZS11A08G027130	6.25357	13.3613	5.85185	5.40592	9.16388	13.0516	6.39077	4.05006	4.20606
	BnABH301	ZS11A09G001660	31.9459	20.8152	14.5173	31.1855	29.3926	25.4259	34.5653	26.2241	12.8727
	BnABH314	ZS11A09G019200	5.15897	4.8735	3.01094	5.43134	7.24529	2.73354	5.47733	4.88699	8.14381
	BnABH318	ZS11A09G027110	3.70159	3.29062	10.5809	10.3144	2.45412	6.52464	1.28917	3.19168	12.2933
	BnABH319	ZS11A09G029250	21.6162	13.6328	11.6732	19.1135	19.7193	46.7061	15.3342	12.9685	6.62501
	BnABH321	ZS11A09G030090	5.6819	6.05043	9.01392	13.1578	8.60481	6.83968	9.47485	7.17539	11.6382
	BnABH327	ZS11A09G040440	1.36113	2.31135	2.46632	9.16311	4.4299	2.32334	4.18611	5.68327	7.40685
	BnABH330	ZS11A09G041990	6.96312	5.07989	7.10283	6.03796	7.10288	6.18883	8.06952	6.8401	11.5651
	BnABH336	ZS11A09G051920	3.08649	0.694684	0.358355	0.517897	0.577467	3.30412	0.264865	1.67973	0.183404
	BnABH339	ZS11A09G055010	0.569999	6.55469	5.32086	4.32365	2.5678	1.24782	3.17931	1.36058	0.480425
	BnABH340	ZS11A09G056630	7.88772	6.72179	3.42652	3.57609	7.85628	2.69534	8.82135	5.61858	2.37638
	BnABH369	ZS11A10G023000	0	0	0	0	0	0	0	0	0
	BnABH370	ZS11A10G023030	1.66529	0.92312	0.695681	0.901425	1.53449	1.56282	1.51308	1.51266	0.708182
	BnABH374	ZS11A10G025150	16.2465	17.4213	12.8356	19.805	14.9935	7.14493	25.2715	49.5779	29.8448
	BnABH375	ZS11A10G026150	0.834641	7.62466	1.22833	0.137747	0.1341	0.416731	0.420533	0.371977	0.464853
	BnABH379	ZS11C01G002110	0	0	0	0	0	0	0	0	0
	BnABH395	ZS11C01G025190	15.8991	92.9467	212.894	152.568	144.361	56.9567	88.9867	21.4053	78.7216
	BnABH397	ZS11C01G029410	4.38517	8.44695	13.6692	8.45393	10.7708	5.59861	15.3939	4.85774	48.1504
	BnABH410	ZS11C01G055800	10.2503	1.51796	0.0760192	0.917391	1.30739	2.61065	3.00085	3.67736	0.894845
	BnABH437	ZS11C02G014600	0.0654604	0.0645269	0.196087	0	0.0268488	0.00896561	0	0.0645643	0.0724315
	BnABH442	ZS11C02G026740	3.65682	3.30052	10.1442	8.41904	7.24462	5.01882	5.90205	4.12728	18.5165
	BnABH446	ZS11C02G038640	0.626599	1.06063	0.950706	0.90645	0.982433	0.403979	1.29385	0.336205	3.06274
	BnABH447	ZS11C02G044710	1.54589	0.708303	1.60598	1.22073	1.77492	1.34675	1.62628	1.12512	0.750627
	BnABH448	ZS11C02G047690	9.38745	11.8806	1.31291	5.28664	9.23189	3.01921	19.8974	33.65	22.1724
	BnABH451	ZS11C02G057600	2.42828	1.32595	3.26918	2.82527	3.65153	2.08555	3.46622	1.67066	1.85907
	BnABH452	ZS11C02G059380	0.0404129	0.054127	0.0136215	0.110022	0.0930235	0.065739	0.0970125	0.0959379	0.24025
	BnABH453	ZS11C02G059410	0.0190836	0.096852	0.116052	0.195326	0.0563773	0.112483	0.330761	0.116243	0.493476
	BnABH465	ZS11C03G006980	8.49836	5.16497	2.23948	3.22433	5.14921	9.27347	3.06481	3.74639	0.672278
	BnABH476	ZS11C03G025200	13.7169	7.51673	6.08879	6.48097	15.4704	12.2928	21.5314	5.87547	2.02855
	BnABH479	ZS11C03G030800	0.0453043	0.152784	0.166608	0.297848	0.250624	0.206148	0.185129	0.0305379	0.0603853
	BnABH480	ZS11C03G031910	2.64458	3.85382	2.69776	2.06923	3.53808	4.22595	4.4367	12.1814	7.28122
	BnABH481	ZS11C03G031930	6.60425	8.30529	14.3092	8.82121	12.7554	5.41178	14.3087	6.58321	15.1789
	BnABH483	ZS11C03G032830	6.78304	4.04911	11.3289	9.93593	8.62454	6.79874	8.29748	8.27982	6.71059
	BnABH502	ZS11C03G069700	0	0	0	0	0.00827511	0.00837513	0.0344949	0	0.0259521
	BnABH515	ZS11C04G002760	12.6819	10.3521	27.251	9.13429	17.7037	10.7809	22.0638	6.29208	4.87944
	BnABH540	ZS11C04G048720	10.1586	15.4508	16.8346	22.1446	23.4452	15.9677	30.0635	16.0636	14.8169
	BnABH545	ZS11C04G054410	17.4805	9.07027	8.08009	8.52964	21.6735	7.38496	11.7939	15.5246	19.8847
	BnABH546	ZS11C04G054420	0.24857	0.109849	0.136135	0.511419	0.28342	0.188136	2.16915	0.0271398	9.90984
	BnABH549	ZS11C04G057220	18.7219	10.1098	13.8642	17.7888	17.8175	10.4791	28.9591	16.6717	40.7465
	BnABH550	ZS11C04G057230	13.453	10.2324	12.8027	16.0762	16.1822	10.8122	33.4319	16.3941	44.0568
	BnABH551	ZS11C04G057240	11.1144	6.48272	10.5947	10.6544	13.5669	7.36073	20.2161	9.15873	29.626
	BnABH566	ZS11C05G006800	0.666517	0.58577	1.44124	1.03119	1.11308	0.682718	1.01731	0.572044	1.32322
	BnABH574	ZS11C05G012930	0.168167	0.131648	0.247946	0.179631	0.278957	0.347479	0.139802	0.138967	0.249751
	BnABH576	ZS11C05G016740	2.05659	36.6285	5.94554	2.18958	2.10295	0.812364	1.02392	3.88164	0.440302
	BnABH584	ZS11C05G048000	0	0	0	0	0.0460689	0	0	0.0232466	0.184437
	BnABH585	ZS11C05G048080	0	0	0.0672219	0	0	0	0	0	0.38552
	BnABH590	ZS11C05G058140	0.931862	0.607086	1.22638	0.699955	2.01311	1.42074	4.13235	1.15361	0.475252
	BnABH591	ZS11C05G058170	15.1653	12.4085	9.15628	6.81192	19.7422	6.60015	22.1337	11.6285	18.4439
	BnABH592	ZS11C05G060420	2.97616	4.7629	8.20946	5.2777	5.23278	3.19402	4.17549	5.96014	7.87571
	BnABH593	ZS11C05G062010	0.0465971	0	0.045754	0.0706586	0.0901744	0	0.0466812	0.0230317	0.0900533
	BnABH602	ZS11C06G003090	0.0311283	0	0.0599675	0.0481611	0.0475284	0.0761621	0.0625964	0.0322935	0
	BnABH611	ZS11C06G011810	30.0871	19.8418	23.5923	31.0993	30.5597	60.0463	22.3424	20.8927	8.18299
	BnABH613	ZS11C06G012760	5.2335	5.11574	4.88364	6.39428	11.6155	5.00916	7.21341	8.76836	3.01842
	BnABH619	ZS11C06G019600	1.66139	0.924911	0.803865	0.59664	2.05188	1.27628	1.10655	0.5207	0.230694
	BnABH625	ZS11C06G028770	6.8293	6.19898	21.9776	13.3759	13.7801	10.0523	9.67504	6.15124	3.99859
	BnABH627	ZS11C06G034760	3.86605	12.8457	10.2481	6.81133	4.36736	6.75266	4.20223	9.65525	4.38024
	BnABH628	ZS11C06G035060	32.0045	345.668	130.146	54.4941	129.08	23.9512	150.819	25.1468	47.0738
	BnABH634	ZS11C06G047870	1.30509	34.1702	19.202	4.82984	6.66079	2.58361	7.87924	4.49709	25.8584
	BnABH635	ZS11C06G048160	13.6722	47.6605	46.3104	48.5119	26.0697	30.6705	46.1389	12.6717	57.9161
	BnABH636	ZS11C06G048280	14.4902	172.69	37.345	30.363	28.1021	22.3318	42.9505	17.2246	49.5307
	BnABH649	ZS11C07G020820	0	0	0	0	0	0	0.102873	0	0
	BnABH650	ZS11C07G021120	0.177163	0.01941	0	0.0401056	0	0.0382069	0.0200068	0	0
	BnABH656	ZS11C07G038230	0.451214	0.194438	1.33813	0.843766	0.855456	0.639825	1.17338	0.333951	1.15861
	BnABH657	ZS11C07G040060	1.7997	1.17234	0.833574	1.31515	1.97321	1.13851	2.57621	1.32503	4.64793
	BnABH661	ZS11C07G047850	2.63959	2.35552	3.06024	1.44523	2.60011	3.00246	3.32832	2.38729	4.5618
	BnABH662	ZS11C07G048110	1.48331	0.944395	2.88086	2.0025	1.21915	0.894671	1.07152	1.39479	1.38922
	BnABH664	ZS11C07G049540	5.12815	2.12727	3.99713	3.64963	4.7158	2.90879	7.12247	3.10392	1.39405
	BnABH665	ZS11C07G049570	17.3349	29.4989	9.85645	13.6561	13.8456	10.4627	33.481	14.8586	9.87334
	BnABH667	ZS11C07G050140	0.260654	0.0335417	0.0330562	0.574399	0.438123	0.542312	0.432958	0.165695	0
	BnABH672	ZS11C07G053470	5.51003	5.26442	7.91781	6.85091	6.48866	7.07233	6.83688	8.62676	6.26873
	BnABH679	ZS11C07G062680	0.245012	0.0276661	0.135587	1.07527	0.169795	1.2357	0.300916	1.08321	4.0662
	BnABH693	ZS11C08G012060	1.6055	1.62749	4.03648	2.47943	2.9567	2.48121	3.15707	4.13858	3.60602
	BnABH695	ZS11C08G017350	0.310202	0.435992	0.525994	0.29161	0.259389	0.115883	0.218164	0.0944733	0.467955
	BnABH696	ZS11C08G018070	14.6745	7.01711	4.07362	5.06799	19.074	5.13589	5.68206	7.96628	0.555241
	BnABH703	ZS11C08G029830	28.6304	39.9377	15.1894	28.6107	34.7385	47.0042	46.1617	22.7721	38.9143
	BnABH704	ZS11C08G029870	1.42596	0.609953	2.62631	1.06411	1.79336	1.20789	2.69326	0.909849	0.767389
	BnABH710	ZS11C08G037450	0.14918	0.0768122	0.0382424	0.578863	0.235306	0.290587	0.531971	0.640512	0.88682
	BnABH713	ZS11C08G038920	5.26841	4.15754	6.66924	5.41956	5.66478	4.12428	7.24036	3.87723	7.4562
	BnABH719	ZS11C08G050140	1.2014	1.75736	0.149463	1.69096	1.13499	2.44509	2.61561	3.34585	0.606054
	BnABH723	ZS11C08G053640	2.67559	15.7576	7.58753	5.058	4.99583	4.10732	6.23737	3.62466	3.05248
	BnABH727	ZS11C09G001830	41.8692	27.5446	13.4403	38.949	37.6679	30.7486	38.5795	39.3235	12.9956
	BnABH739	ZS11C09G022100	0	0	0	0	0	0	0	0	0
	BnABH742	ZS11C09G025130	3.23482	2.67332	2.54516	3.62674	3.59579	1.85759	2.7665	9.3562	4.36798
	BnABH746	ZS11C09G036060	2.11054	1.24467	3.28587	3.38271	0.751409	2.80967	0.706141	2.16397	6.26705
	BnABH767	ZS11C09G062560	1.79661	0.90974	0.705824	0.470453	1.23368	0.886287	1.41089	1.26102	1.40549
	BnABH770	ZS11C09G063190	4.06721	2.52561	5.59223	4.05839	4.44559	2.7554	3.66309	3.4109	3.64705
	BnABH773	ZS11C09G065180	11.2184	15.7307	20.7425	46.9353	19.2162	32.5895	25.2795	35.4542	48.0899
	BnABH774	ZS11C09G066790	3.80809	2.5872	2.31313	3.20427	3.0264	2.48362	4.44013	2.14528	2.17362
C7	BnABH1	ZS11UN0470	0.31028	0.057993	0.167674	0	0.0549546	0.220322	0.0862133	0.113823	0
	BnABH2	ZS11UN0550	29.7251	25.4076	4.25019	18.0861	17.8307	12.4548	20.3984	29.2924	7.36817
	BnABH6	ZS11A01G002320	0.00849698	0	0	0.008473	0	0.0161041	0	0	0
	BnABH7	ZS11A01G002350	12.2268	9.07885	6.77111	7.60687	10.5601	7.98197	9.99976	12.8578	6.60034
	BnABH10	ZS11A01G004670	4.10071	6.89499	7.13585	8.68045	6.46604	4.6748	9.45751	5.24541	9.46052
	BnABH16	ZS11A01G014660	0.267497	0.180956	0.0740908	0.105493	0.0726531	0.0871283	0.119853	0.314449	0
	BnABH17	ZS11A01G014700	11.9416	9.17969	9.5776	11.7687	9.54525	9.70236	17.2079	10.6183	19.0196
	BnABH28	ZS11A01G027110	7.85547	2.37588	1.99684	1.87057	5.87481	4.13761	8.52373	7.30743	2.87594
	BnABH29	ZS11A01G030840	34.1895	9.96209	5.10707	44.5371	27.4987	23.6217	19.7616	35.0685	12.5366
	BnABH40	ZS11A01G043760	0.246869	2.99961	2.13512	3.44215	1.41692	0.879731	1.0572	2.35551	2.02267
	BnABH50	ZS11A02G003610	2.04689	4.70247	16.9642	12.0165	6.44658	2.01441	21.9446	2.67043	11.696
	BnABH53	ZS11A02G005740	0.947114	21.2172	1.7196	7.47959	2.5591	1.76869	12.0922	16.0892	2.72289
	BnABH54	ZS11A02G009130	2.43252	1.26732	2.63267	2.89681	3.30514	1.27237	1.95716	2.45033	0.701956
	BnABH86	ZS11A03G003510	0.206872	0.0255329	0	0	0.0509577	2.11805	1.30143	0.498083	0.332474
	BnABH89	ZS11A03G005680	16.6471	51.4477	54.8493	56.5223	33.9574	17.8336	63.5848	14.6772	35.2912
	BnABH106	ZS11A03G025880	0.0320286	0.0496312	0	0	0	0.0317329	0.0994656	0.0484273	0.0470721
	BnABH127	ZS11A03G049240	1.08287	0.888431	0.954006	1.49863	0.571139	1.46174	1.04428	2.17248	4.5627
	BnABH129	ZS11A03G049850	26.5626	16.4026	8.99197	15.6746	26.9219	14.2096	20.5421	25.634	8.2228
	BnABH131	ZS11A03G055600	2.53083	1.59821	6.50508	6.58448	6.22646	6.39906	5.66722	1.37563	2.24771
	BnABH135	ZS11A03G058770	29.578	33.5859	69.2651	70.5417	92.2313	59.7417	118.092	29.7959	32.3185
	BnABH136	ZS11A03G059390	1.75472	23.5226	0.542374	2.02565	1.18246	2.58028	9.94141	1.7128	2.95274
	BnABH145	ZS11A04G008830	87.3928	47.4074	31.3865	58.3109	79.6734	46.3231	71.9986	72.5418	32.9506
	BnABH151	ZS11A04G014080	12.1168	19.3729	4.42634	8.28438	13.9443	22.8632	25.4389	38.7357	7.14592
	BnABH170	ZS11A05G003820	0	0.0322503	3.95862	0	0	0.122776	0	0	0.0312463
	BnABH180	ZS11A05G017510	0.474169	0.192215	0	0.137328	0.1529	0.185734	0.233655	0.270214	0.114666
	BnABH194	ZS11A05G039900	13.1627	8.65979	0.927838	4.76893	5.82884	4.45063	9.9698	17.0536	4.49071
	BnABH225	ZS11A06G028800	0	0	0	0	0	0	0	0	0
	BnABH240	ZS11A07G008380	65.9647	20.3065	26.1505	87.4469	49.8036	44.6304	27.7911	114.267	96.5607
	BnABH253	ZS11A07G020350	1.01271	0.015941	0.0625541	0.15967	0.323681	0.392621	0.0473962	1.10057	0.109521
	BnABH260	ZS11A07G028960	0.154582	0.13172	0.333141	0.26308	0.83443	1.15315	0.210857	0.104567	0.306899
	BnABH269	ZS11A07G041010	12.1745	9.47746	4.02073	5.49655	12.2139	8.12742	9.78098	12.7675	12.1514
	BnABH270	ZS11A08G000260	17.7242	10.1696	11.0549	12.0987	16.875	15.0109	17.0093	14.4661	7.32217
	BnABH285	ZS11A08G019990	0.161288	0.0486083	0.188752	0.195544	0.204717	0.140617	0	0.0485598	0
	BnABH286	ZS11A08G020360	31.9081	27.9104	34.4862	41.7292	44.7129	19.0011	31.5856	53.1056	13.3438
	BnABH294	ZS11A08G027540	0.296588	0.162733	0.0682632	0.235698	0.298075	0.244791	0.785422	0.207421	0.156566
	BnABH310	ZS11A09G013480	1.59056	0.502469	0.519653	0.0978338	2.51347	1.79459	3.64193	2.42794	0.157543
	BnABH358	ZS11A10G018410	0.484672	1.25569	3.12718	2.98974	3.60738	2.44539	4.79802	1.15215	0.840909
	BnABH360	ZS11A10G019420	16.3222	10.508	12.1382	13.2806	14.684	13.0641	16.5767	11.3026	5.35078
	BnABH364	ZS11A10G021020	7.52887	2.92833	1.69548	1.11128	5.16458	2.40173	3.52026	9.76857	1.95458
	BnABH365	ZS11A10G021050	0	0	0	0	0	0	0	0	0.0212756
	BnABH376	ZS11A10G026770	0.417529	0.44245	0.427345	0.162427	0.410013	0.386069	0.996289	0.446691	9.50691
	BnABH380	ZS11C01G002430	0.0961525	0.0642676	0.204589	0.0822965	0.174546	0.0470142	0.0165417	0.0163079	0.0237135
	BnABH381	ZS11C01G002500	168.275	137.383	46.8823	107.945	119.665	142.1	102.551	129.585	71.565
	BnABH383	ZS11C01G005180	0.702388	1.05517	1.1133	0.991076	1.24355	0.578921	0.985149	1.4967	2.36771
	BnABH388	ZS11C01G018600	0.408606	0.0705831	0.0144047	0.159315	0.280264	0.0823111	0.114146	0.599389	0
	BnABH389	ZS11C01G018620	7.59295	5.32024	7.36002	7.26354	7.14546	5.52752	12.0662	6.69366	11.3139
	BnABH402	ZS11C01G035460	3.87498	0.810107	1.10801	0.876497	3.15306	2.01639	4.01208	2.01429	1.23092
	BnABH403	ZS11C01G040290	10.1261	7.31208	23.5873	54.9719	27.3332	25.6246	10.126	16.4233	5.88904
	BnABH412	ZS11C01G057100	3.91821	17.298	3.66652	4.86574	4.79692	4.12474	5.7961	10.9808	6.36436
	BnABH416	ZS11C02G003750	0.585266	20.0181	0.834885	4.58806	1.19706	1.79709	19.8822	18.9129	3.4669
	BnABH419	ZS11C02G006050	2.32812	3.13941	11.502	8.43445	5.03947	2.89033	21.6613	2.58263	17.7632
	BnABH425	ZS11C02G008470	0	0.0725743	0	0	0	0	0	0.0734992	0
	BnABH432	ZS11C02G011350	4.39837	1.87529	0.948727	5.57565	2.76093	1.78002	1.69457	5.02846	1.40337
	BnABH460	ZS11C03G004220	0.312946	0.366398	0.391819	0.794125	0.441344	2.94811	2.32644	0.90955	1.55825
	BnABH463	ZS11C03G006340	7.6008	43.4211	25.6498	22.1867	17.2416	10.221	47.4057	6.80468	24.9259
	BnABH482	ZS11C03G032190	0.852931	0.363078	0.775557	1.10823	1.60029	0.751099	0.855789	1.36969	0.465171
	BnABH490	ZS11C03G055100	0	0	0	0	0	0	0.0247155	0	0
	BnABH506	ZS11C03G076360	58.062	30.1684	29.4763	57.1483	74.7169	29.9012	62.6384	72.6224	29.7473
	BnABH507	ZS11C03G077150	0.342845	0.229966	0.114983	0.197674	0.233651	0.147572	0.153307	0.322092	0.0377949
	BnABH512	ZS11C03G090860	24.2163	12.5732	13.1554	14.7417	19.943	23.081	17.2128	20.005	7.04076
	BnABH518	ZS11C04G004470	0.345408	0.160276	1.83327	0.518333	0.344969	0.646723	0.185724	0.785497	0.297417
	BnABH536	ZS11C04G045030	76.2592	38.8105	27.1214	41.0169	71.9258	39.9332	52.2483	64.61	20.4686
	BnABH542	ZS11C04G051010	7.20526	7.86254	1.06237	4.64157	6.25415	14.3984	14.286	25.2357	4.61474
	BnABH614	ZS11C06G015350	0	0.0187617	0	0	0	0.0373711	0.039426	0.0587367	0
	BnABH623	ZS11C06G021800	0.619366	0.264837	0.0908781	0.158485	0.153666	0.438809	0.205655	0.649176	0.187682
	BnABH629	ZS11C06G035770	0.304767	0.0781746	0.329981	0	0.0740788	0.471044	0.077477	0.127573	0
	BnABH630	ZS11C06G035780	0.304767	0.0781746	0.329981	0	0.0987717	0.446307	0.077477	0.102289	0
	BnABH639	ZS11C06G052200	2.29404	1.07945	1.5272	1.22983	2.49718	4.79963	1.36443	5.78258	2.29535
	BnABH641	ZS11C07G013770	37.4851	8.00722	11.1904	52.3226	29.2062	31.6738	16.7199	88.2963	62.3916
	BnABH673	ZS11C07G054930	0.943768	1.59051	2.0077	1.75992	1.36595	1.4557	1.61251	1.7096	4.27224
	BnABH675	ZS11C07G055670	24.0527	12.3812	3.48823	8.89396	24.5	9.02611	15.6241	26.3138	5.36579
	BnABH677	ZS11C07G060460	2.73633	1.95526	6.34503	5.01083	4.16078	2.47281	9.11847	2.53644	4.47255
	BnABH680	ZS11C07G062970	64.2945	28.7127	22.004	67.6628	67.0799	67.1063	93.3042	45.2287	24.6163
	BnABH681	ZS11C07G063340	0.78937	2.13453	2.04296	5.62076	3.644	2.05066	8.52947	0.387578	1.94053
	BnABH702	ZS11C08G029220	0.147896	0.0764135	0.0505945	0.0760797	0.0484386	0.387573	1.21407	0.306283	0.0990511
	BnABH737	ZS11C09G016470	1.03068	0.609903	1.8841	0.843489	3.42406	3.66175	4.15296	1.23105	0.205496
	BnABH756	ZS11C09G057250	94.6743	93.8496	22.649	88.6315	93.101	77.2822	100.19	82.2985	69.9714
	BnABH762	ZS11C09G059950	7.53829	4.83022	4.46794	2.2096	5.84424	3.9057	4.99258	8.78214	5.52732
	BnABH763	ZS11C09G059990	0	0	0.0739141	0.0254115	0.0490335	0	0	0	0.19067
	BnABH775	ZS11C09G067620	0.494061	7.41279	5.23478	1.78873	1.48822	1.84778	3.49325	1.46639	3.69276
C8	BnABH11	ZS11A01G006550	0.0608243	0.020889	0.0407882	0.0420926	0.250945	0.0297647	0.14518	0.0935331	0.00992289
	BnABH15	ZS11A01G010890	7.58375	14.9501	26.4526	33.9867	16.8787	13.8134	14.9096	5.4997	11.6417
	BnABH18	ZS11A01G014920	3.77783	18.7831	1.44163	2.66426	1.77149	2.52296	2.70693	4.07919	5.21902
	BnABH19	ZS11A01G016110	7.54808	7.3203	13.6468	17.49	13.2645	9.669	19.3445	5.33296	11.3357
	BnABH20	ZS11A01G018790	15.1424	5.6062	5.0897	4.594	9.76477	10.5425	7.76261	5.49833	1.52076
	BnABH38	ZS11A01G041780	1.65423	0.413455	0.302282	1.09902	1.12741	1.23142	0.706344	0.500332	0.23103
	BnABH49	ZS11A02G003380	0	0	0	0	0	0	0	0	0
	BnABH58	ZS11A02G015430	3.3516	0.810796	0.0177246	0.502524	0.763087	3.04157	2.67119	2.36082	1.0472
	BnABH59	ZS11A02G016560	2.41188	1.65502	3.68254	4.14939	2.62174	3.33352	2.98388	2.77799	2.22717
	BnABH63	ZS11A02G021970	43.728	40.3362	36.8415	50.6992	32.2945	44.5693	47.6192	37.7771	72.7516
	BnABH77	ZS11A02G039080	0.330702	1.29302	4.36955	8.62467	3.45105	1.66062	5.57141	0.182414	6.87685
	BnABH84	ZS11A02G044710	1.62065	4.84552	15.3526	4.86108	8.56938	4.87136	23.624	1.33116	4.70317
	BnABH110	ZS11A03G033550	2.8152	1.79702	1.76297	2.12751	2.89889	1.83663	2.3874	1.73368	0.289217
	BnABH116	ZS11A03G043860	5.63268	1.22609	1.40284	2.41643	4.49102	4.31656	4.24709	9.93149	5.59287
	BnABH122	ZS11A03G045300	4.19954	4.15908	5.6706	7.23623	5.74238	3.91231	6.57305	4.74063	5.68863
	BnABH125	ZS11A03G046820	5.08789	4.34247	17.0095	28.2684	9.0577	4.25951	8.31007	18.4148	13.3669
	BnABH128	ZS11A03G049560	7.07966	13.7056	50.618	24.894	33.0946	7.12896	12.671	7.1323	6.34845
	BnABH130	ZS11A03G054310	0.0121782	0.0253052	0.0371364	0	0	0	0	0.0121208	0
	BnABH143	ZS11A04G006790	1.65183	0.547443	0.676315	1.45125	3.18901	2.41896	5.09073	3.00072	12.3286
	BnABH148	ZS11A04G011120	0	0.0533696	0.016777	0	0	0.0169072	0.035176	0.0343132	0.171829
	BnABH152	ZS11A04G014580	0	0	0	0	0	0.0215774	0.0222178	0	0.0654238
	BnABH157	ZS11A04G017600	0.0977497	0.16262	0.0950522	0.201542	0.200225	0.217912	0.0994017	0.0642807	0.28893
	BnABH161	ZS11A04G022940	22.0448	19.0833	31.9121	17.4771	31.0861	16.5227	46.8462	13.5721	26.4705
	BnABH175	ZS11A05G012120	36.0185	18.0504	13.8179	11.8357	21.7334	22.0613	17.6894	19.8162	4.43619
	BnABH182	ZS11A05G022440	0.508486	0.203847	0.649316	0.491458	0.532263	1.10827	0.605655	2.28536	0.0342536
	BnABH187	ZS11A05G033290	2.85999	1.97489	4.48555	4.34971	3.37173	3.03311	4.12814	2.22995	0.779324
	BnABH197	ZS11A05G041260	1.87347	39.4911	64.0118	23.5313	25.2205	11.4654	25.6246	2.30735	23.7373
	BnABH198	ZS11A05G041630	1.83938	83.683	100.495	23.2041	25.8744	7.9193	29.9958	4.19789	30.5888
	BnABH209	ZS11A06G009270	0.0121542	0.0361322	0	0.0121199	0	0.0463821	0	0.0598295	0
	BnABH210	ZS11A06G009430	38.8429	26.8183	10.7664	16.4926	19.4136	32.3769	12.5544	21.9207	11.6134
	BnABH230	ZS11A06G035030	1.02492	4.99345	4.85874	6.96354	4.88168	1.74681	4.3484	0.962003	2.97531
	BnABH236	ZS11A06G039830	0.0361035	0.0357331	3.42499	0.822006	1.26676	0.212105	0.628759	0.182074	2.01697
	BnABH246	ZS11A07G011850	24.7721	7.77339	9.55795	18.4149	30.7375	18.0276	29.3155	25.5053	8.58699
	BnABH248	ZS11A07G019220	5.80781	6.11926	18.3638	17.4246	10.4567	5.03047	8.03518	4.80882	10.6963
	BnABH254	ZS11A07G024050	5.84733	5.7081	16.179	10.2684	9.22283	4.84901	6.05622	4.79682	3.55429
	BnABH281	ZS11A08G011880	1.85203	2.11836	2.51525	2.64697	1.46639	2.08851	1.74278	1.72764	2.46571
	BnABH283	ZS11A08G016960	0.235409	0.0352673	0.175508	0.109018	0.19901	0.091702	0.192118	0.117036	0.0945597
	BnABH284	ZS11A08G019280	0	0.19222	0	0.0477632	0.0460209	0.091863	0.238708	0	0
	BnABH296	ZS11A08G030450	2.50795	2.31633	4.86399	2.74048	2.33316	1.25772	5.34519	5.88566	2.68409
	BnABH315	ZS11A09G021530	0.234565	0.454151	0	0.0266372	0	0.456856	0.0262834	2.10579	0.523914
	BnABH322	ZS11A09G031440	0.0144335	0	0.241499	0	0.179547	0.0278232	0.0996571	0.0279464	0
	BnABH328	ZS11A09G041820	7.77525	3.9157	5.029	12.9749	8.55332	9.5181	13.6041	10.8943	22.7656
	BnABH329	ZS11A09G041840	0	0	0	0.0228995	0.0228995	0	0	0	0
	BnABH335	ZS11A09G051530	0	0.0317359	0.0658547	0	0	0	0	0	0
	BnABH342	ZS11A09G061650	1.00717	0.745061	1.09001	1.0858	0.797841	0.550941	0.438027	0.698648	1.06542
	BnABH344	ZS11A10G002450	0.0418943	0.0429357	0	0	0	0	0	0	0
	BnABH353	ZS11A10G008790	1.07538	1.0619	1.71341	1.36367	1.53061	1.39445	2.11593	1.49181	2.72708
	BnABH354	ZS11A10G008900	2.35902	5.35854	5.20425	4.43108	2.71479	1.8038	2.71287	6.81307	14.31
	BnABH359	ZS11A10G019030	4.13806	1.99044	5.01227	3.56508	5.61509	2.55464	5.64685	4.84228	5.24707
	BnABH371	ZS11A10G023370	7.9097	2.0468	6.74464	7.36019	8.14273	4.81876	10.2325	5.44588	8.7827
	BnABH384	ZS11C01G007780	0.183803	0.25158	0.0314248	0.138325	0.256736	0.0298275	0.0932985	0.202484	0.050763
	BnABH387	ZS11C01G013530	9.98955	23.5531	58.16	42.5517	20.9746	14.9947	22.7895	4.70389	20.1631
	BnABH390	ZS11C01G018960	0	0	0	0	0	0	0.0160295	0	0
	BnABH391	ZS11C01G019270	15.5824	23.0856	26.0752	19.0258	20.27	16.5912	32.2449	10.2286	31.9536
	BnABH392	ZS11C01G020520	12.2618	10.1973	17.7512	21.8253	20.0232	13.9657	33.0166	12.6786	14.4337
	BnABH393	ZS11C01G023950	10.8953	4.25474	6.43369	5.81182	9.01373	10.3365	10.7493	5.1993	3.40704
	BnABH415	ZS11C01G058680	7.09684	1.52019	3.44641	6.41184	7.71892	5.0718	2.05999	4.12197	0.171446
	BnABH420	ZS11C02G006330	0.903537	0.052095	0.646411	0.503645	1.6686	1.16898	1.04189	0.175209	0.174272
	BnABH430	ZS11C02G010610	8.30717	3.60718	5.32253	4.57691	7.79254	4.80461	10.1323	9.1257	7.19765
	BnABH431	ZS11C02G010940	8.83364	5.70638	8.94273	7.47402	11.7011	6.21337	12.7672	9.2255	7.95866
	BnABH438	ZS11C02G021660	0.519286	0.0686638	0.0813468	0.0347848	0.0669794	0.366488	0.367842	0.565061	0.216359
	BnABH439	ZS11C02G023200	11.9142	18.6605	31.9065	23.0423	20.1955	18.7019	15.7602	7.73066	12.9627
	BnABH443	ZS11C02G032870	30.0939	37.5162	50.7933	56.8707	32.7575	42.1517	39.6175	29.3268	60.2617
	BnABH454	ZS11C02G059680	0.353854	0.599649	3.49146	3.29362	2.4245	0.565882	3.0278	0.624524	2.6914
	BnABH457	ZS11C02G066070	1.15396	2.68406	5.92683	4.13631	5.57698	3.12898	28.3054	0.817994	7.14268
	BnABH486	ZS11C03G041200	0.388327	0.0996445	0.193575	0.16037	0.176478	0.339514	0.275843	0.513135	0.0974758
	BnABH487	ZS11C03G041510	2.73068	2.93324	2.92357	3.35285	3.50607	2.42405	3.27361	2.13275	1.17077
	BnABH509	ZS11C03G085410	0.0333257	0.0115324	0.180025	0.103074	0.165335	0.0770503	0.114598	0.112114	0.28487
	BnABH523	ZS11C04G016580	56.9339	34.1677	32.0628	23.7139	39.6596	31.8553	32.4429	47.1359	14.4951
	BnABH534	ZS11C04G042600	1.73176	1.0668	4.58262	4.29423	4.53274	4.66272	4.8366	3.82655	13.4413
	BnABH539	ZS11C04G047620	0.0610079	0	0	0.0208964	0	0	0	0.0201404	0
	BnABH543	ZS11C04G051490	0.110148	0.0478044	0	0.0814925	0.0494221	0.0153414	0.0162681	0.03091	0.0313365
	BnABH544	ZS11C04G051510	0.0419171	0	0	0	0	0.0408573	0.128132	0	0.0864297
	BnABH548	ZS11C04G055330	0	0	0	0	0	0	0.0332324	0	0
	BnABH555	ZS11C04G062930	16.9094	13.506	15.0107	13.9105	20.4055	12.6598	33.6392	7.75057	14.621
	BnABH561	ZS11C05G002270	1.4029	1.0723	1.05639	2.55062	1.65965	1.31561	1.46116	3.52993	1.8254
	BnABH572	ZS11C05G010790	0	0	0	0	0	0	0	0	0
	BnABH573	ZS11C05G010970	34.2287	28.0807	19.0361	21.6182	23.8255	30.914	15.2131	23.4892	14.286
	BnABH581	ZS11C05G031290	0.2307	0.230671	0.544728	0.393121	0.668924	0.108335	0.644765	0.111594	0.111038
	BnABH583	ZS11C05G040210	0.050181	0.0333566	0.0171563	0.0171882	0.0329923	0.0500867	0.0170436	0.121848	0
	BnABH588	ZS11C05G056650	5.9502	5.602	2.99997	2.01274	4.61558	5.81247	5.99369	4.005	1.70625
	BnABH618	ZS11C06G019540	5.51889	2.57706	13.9664	10.2232	7.90032	3.69722	5.46375	5.93726	5.9742
	BnABH624	ZS11C06G027840	2.89493	4.68776	17.6344	10.7014	6.71122	5.4661	4.40182	3.43166	8.14567
	BnABH648	ZS11C07G019590	12.1396	2.30655	7.30814	8.33946	11.7167	12.5489	10.5321	27.8122	6.25121
	BnABH651	ZS11C07G032970	5.91729	4.41216	8.00678	8.08364	8.4678	5.59928	6.67305	5.76304	5.63964
	BnABH658	ZS11C07G040340	1.71461	4.56019	5.08778	10.5523	4.87523	3.05848	3.15554	2.61424	4.27709
	BnABH663	ZS11C07G048880	11.9962	3.38243	1.17943	5.34398	7.36953	6.08022	12.2791	18.0851	8.94828
	BnABH669	ZS11C07G050650	2.70113	2.74144	5.86217	3.65934	3.4414	2.96742	4.67054	2.71918	4.29114
	BnABH671	ZS11C07G052380	5.78083	8.47335	21.7021	21.5108	11.3558	5.24107	10.9836	16.2043	17.0121
	BnABH674	ZS11C07G055320	2.74687	3.06595	7.38293	6.16241	9.90041	4.26501	5.6858	2.064	0.880729
	BnABH676	ZS11C07G059420	0	0	0	0.0152236	0.0576783	0.0710302	0	0.0151515	0.0295877
	BnABH698	ZS11C08G019090	0.290697	0.0269019	0.104293	0.134129	0.155871	0.280082	0.425203	0.0535788	0.158132
	BnABH699	ZS11C08G020170	0	0.0414061	0	0.0821689	0	0.0786137	0.122669	0.0420089	0.11956
	BnABH700	ZS11C08G024780	1.98503	3.37631	9.45016	5.60242	3.50608	2.21906	4.72021	5.84923	2.28857
	BnABH711	ZS11C08G038680	5.2102	2.91882	4.02849	8.35015	7.18049	5.8408	9.54677	7.76183	15.3683
	BnABH712	ZS11C08G038710	0	0	0.0219872	0.0221368	0.0211412	0.0420741	0.0220319	0.154182	0.0864917
	BnABH718	ZS11C08G049690	0	0	0	0	0	0	0	0	0
	BnABH725	ZS11C08G060720	0.680597	0.510298	1.08986	1.02625	0.67475	0.505278	0.677753	0.739483	1.15714
	BnABH743	ZS11C09G028610	0	0.140452	0	0.107834	0.0725337	0	0.0348319	0.769146	0.34779
	BnABH748	ZS11C09G039470	0	0.0356636	0.035451	0	0	0	0.0352188	0.0346036	0.0353289
	BnABH749	ZS11C09G040410	2.66056	5.54719	11.2981	11.9494	5.86504	3.87812	5.73964	11.4586	19.7501
	BnABH755	ZS11C09G056580	3.61658	2.48759	5.06871	3.85806	4.84852	2.25116	6.0486	3.38559	5.07646
	BnABH768	ZS11C09G063020	9.59297	2.98257	9.70244	12.6008	17.5043	6.71666	15.5686	7.01711	13.2705
C9	BnABH4	ZS11UN5080	0	0.0286436	0	0	0	0	0.0288921	0.0423771	0.0141731
	BnABH14	ZS11A01G009870	0.523268	0.380363	0.785331	0.269206	0.325404	0.368878	0.531412	0.213098	0.147175
	BnABH21	ZS11A01G019310	0	0	0	0	0	0	0	0.0182166	0.0188696
	BnABH23	ZS11A01G020600	0	0	0	0	0	0	0.0270307	0	0
	BnABH34	ZS11A01G039350	10.7591	10.5044	15.3938	10.983	19.9643	8.99896	19.6768	8.05657	7.77921
	BnABH35	ZS11A01G039370	12.9124	9.77167	15.3537	7.73726	16.6961	7.27189	13.5235	7.26432	7.2513
	BnABH39	ZS11A01G043160	0.0276178	0.210699	0.0960501	0.0867954	0.181336	0.135434	0.070075	0.0849438	0.123574
	BnABH51	ZS11A02G003720	5.65927	4.79804	14.0611	15.5575	10.8832	7.6504	12.1898	5.92247	11.1262
	BnABH55	ZS11A02G009400	4.49478	3.59583	4.67871	2.84676	5.97164	3.38097	7.80621	5.2343	19.0856
	BnABH95	ZS11A03G009700	7.69788	6.90463	10.838	9.71978	9.61131	5.6869	10.3758	10.3417	16.2998
	BnABH98	ZS11A03G015280	0	0	0	0	0	0	0	0	0.0310312
	BnABH99	ZS11A03G015670	0	0	0	0	0	0	0	0	0
	BnABH109	ZS11A03G033310	4.73049	3.4102	11.709	5.06998	5.17142	5.14857	5.31897	2.64427	1.62123
	BnABH113	ZS11A03G040450	10.087	6.77167	20.0913	11.528	11.3363	10.2807	10.871	7.99715	5.69447
	BnABH121	ZS11A03G045030	0.0380563	0.0940111	0.282655	0.0584812	0.0584812	0.054217	0.0566533	0.238857	0.126959
	BnABH123	ZS11A03G046180	0	0	0	0	0	0	0	0	0
	BnABH124	ZS11A03G046210	0	0	0	0	0	0	0	0.38386	0
	BnABH139	ZS11A04G001020	0.198038	0.157717	0.0998903	0.0457902	0.131241	0.193826	0.167353	0.130841	0.13141
	BnABH141	ZS11A04G005090	0	0	0	0	0	0	0	0	0
	BnABH159	ZS11A04G019580	13.4001	11.1242	12.7033	6.61356	10.8762	5.7009	19.0194	15.193	58.7861
	BnABH160	ZS11A04G021560	0.203313	0.954551	0.402172	1.75373	0.703468	0.545655	0.93767	0.390885	0.458967
	BnABH163	ZS11A04G029330	78.784	46.8365	63.4153	64.2067	88.684	91.6601	41.5774	45.9187	3.26087
	BnABH169	ZS11A05G003380	0	0.0924343	0.279096	0	0	0	0	0	0.0457373
	BnABH171	ZS11A05G004660	0	0.252762	0	0	0	0	0	0	0
	BnABH174	ZS11A05G008760	4.2414	3.53681	4.39116	3.68975	5.54228	3.43465	5.4847	4.32309	4.93576
	BnABH176	ZS11A05G012620	0.0231509	0	0.584805	0.0474348	0.246449	0.175805	0.114734	0.274426	0.0676565
	BnABH177	ZS11A05G013340	0	0.0160457	0	0.0159211	0	0	0	0.079265	0
	BnABH186	ZS11A05G032920	0	0	0	0	0	0	0	0	0
	BnABH188	ZS11A05G033800	0.0659957	0	0	0.0219365	0	0.020706	0	0.0224301	0
	BnABH199	ZS11A05G041700	0	0.0293482	0	0	0	0	0.0302506	0.0443698	0.0148395
	BnABH203	ZS11A06G002440	4.73478	11.8022	4.66262	4.23944	3.44252	3.66997	5.64584	3.70755	8.22249
	BnABH216	ZS11A06G017680	0.343038	0.0306953	0.2959	0.01633	0.412633	0.27509	0.237433	0.108842	0.0469105
	BnABH219	ZS11A06G020290	0.820421	0.365807	0.344176	0.612445	0.525807	0.67672	0.650165	0.66566	0.528373
	BnABH221	ZS11A06G023740	0.0602493	0.0484452	1.83027	0.170958	0.153989	0.0350371	0.340637	0.155397	0.226349
	BnABH223	ZS11A06G026030	1.67092	2.04013	7.30239	3.4607	1.68218	1.40402	3.5507	1.41594	4.81573
	BnABH244	ZS11A07G010310	0	0	0	0	0.0140514	0	0.0145177	0.0141808	0.198104
	BnABH252	ZS11A07G020300	0.0337345	0.0349885	0.20667	0.209283	0.135596	0.132867	0.138758	0	0.0347789
	BnABH267	ZS11A07G037990	0.953014	0.442067	0.26277	1.03009	1.08787	0.816343	1.37602	0.752903	0.377111
	BnABH282	ZS11A08G012410	0.254147	0.35757	0.638002	0.552352	0.30271	0.495286	0.161118	0.271866	0.189273
	BnABH297	ZS11A08G031470	0	0.128325	0.0213329	0	0	0	0	0.020823	0.208451
	BnABH298	ZS11A08G032170	1.02368	0.459334	0.314013	0.285228	1.74552	0.521128	0.329485	0.707913	0.0158698
	BnABH300	ZS11A08G033530	0.430454	17.5108	26.8672	14.5182	2.50443	2.03965	2.39058	0.897172	1.4284
	BnABH316	ZS11A09G022700	0.111336	0.110073	0.144417	0.983098	0.939797	0.282664	0.701945	0.614776	0.987174
	BnABH320	ZS11A09G029630	3.82216	3.23736	2.24796	3.19246	4.30475	1.4395	4.24362	5.76171	4.43979
	BnABH324	ZS11A09G033390	0.0591707	0	0	0.104819	0.0305718	0.0716135	0.0882134	0	0.0575006
	BnABH326	ZS11A09G040210	32.161	26.9418	22.2187	25.5368	28.1178	29.751	24.5941	25.2558	24.9337
	BnABH332	ZS11A09G049910	3.174	13.7561	1.15693	3.46487	2.22515	3.32559	4.79761	4.50794	21.0018
	BnABH343	ZS11A09G062280	0.852098	55.6996	76.5766	31.2647	3.92586	10.5245	1.05398	11.2518	15.1731
	BnABH346	ZS11A10G004350	0	0.0182939	0	0	0	0	0	0	0.0177852
	BnABH347	ZS11A10G004740	0.66086	0.341037	0.218245	0.130138	0.707714	0.277821	0.585767	0.32338	0.0705673
	BnABH348	ZS11A10G005200	0.0334977	0.0673537	0.142686	0.0865703	0.0932413	0.0409117	0.0932962	0.0998544	0.0741837
	BnABH352	ZS11A10G008150	13.87	5.22747	7.19974	8.92085	13.2206	8.35596	14.8544	12.5968	4.73874
	BnABH357	ZS11A10G018050	12.3721	5.57738	14.1509	4.64276	16.6022	6.60193	21.0919	12.1156	1.45409
	BnABH373	ZS11A10G023850	41.8606	18.1961	14.1368	21.3132	28.3633	19.5613	43.2322	39.859	26.1491
	BnABH378	ZS11A10G031050	4.65448	2.56732	1.07286	2.28321	3.59322	2.50553	4.71842	7.84882	2.19884
	BnABH386	ZS11C01G012260	0.424991	0.501136	1.49055	0.377986	0.827046	0.496858	0.443715	0.213641	0.379974
	BnABH394	ZS11C01G024690	0	0	0	0	0.033249	0	0	0	0.0166391
	BnABH411	ZS11C01G056690	9.43746	7.1071	11.6544	5.71244	11.2906	5.61889	10.34	6.69652	4.57819
	BnABH413	ZS11C01G057670	0.0369873	0.025449	0.0752698	0.0382912	0.0252224	0.0242036	0.0509235	0.0382965	0.0739963
	BnABH418	ZS11C02G005950	27.6307	15.2999	16.65	15.9082	24.9756	11.7189	17.7268	32.1042	28.069
	BnABH433	ZS11C02G011690	3.95456	2.42732	2.85145	1.95158	3.10949	2.24446	4.70063	3.38606	17.4898
	BnABH469	ZS11C03G011110	4.64024	8.19701	10.6831	6.24712	9.83289	7.05318	9.86852	3.21257	5.14628
	BnABH473	ZS11C03G018290	0	0	0	0	0	0	0.0173897	0	0
	BnABH474	ZS11C03G018720	0	0	0	0	0	0	0	0	0
	BnABH477	ZS11C03G025760	0.164727	0	0	0.253903	0	0	0	0	0.0830494
	BnABH485	ZS11C03G041150	4.86877	4.96248	13.1789	8.40245	8.68005	5.46963	8.61861	4.00624	9.36946
	BnABH489	ZS11C03G052130	17.7876	14.9951	30.9268	24.3628	27.0644	21.416	26.3702	14.6685	20.1803
	BnABH493	ZS11C03G059110	0	0.193705	0.295178	0.0140657	0	0	0	0	0.0137345
	BnABH495	ZS11C03G062170	0.0959451	0.0776878	0.249649	0.137439	0.227064	0.315875	0.35146	0.193385	0.133852
	BnABH497	ZS11C03G063320	0.0160053	0.0640012	0.161073	0.0326508	0.0787588	0.109143	0	0.0977222	0.158529
	BnABH498	ZS11C03G065960	0.950031	0.59629	0.536124	0.94898	0.886958	0.845769	2.02197	1.7115	1.06655
	BnABH508	ZS11C03G078360	0.0829069	0.282366	0.446383	0.254093	0.133623	0.386114	0.149955	0.448836	0.114409
	BnABH517	ZS11C04G003990	0	0	0.0225061	0	0	0	0	0	0
	BnABH519	ZS11C04G005640	0	0.266873	0.0570268	0.0188813	0	0	0	0.0582042	0
	BnABH522	ZS11C04G011490	4.70017	9.1025	6.33139	5.25294	7.97288	4.39324	6.23159	6.14091	8.3626
	BnABH524	ZS11C04G017580	0	0	0	0	0	0	0	0	0
	BnABH525	ZS11C04G018790	0	0	0.076922	0	0	0.0458876	0	0	0
	BnABH530	ZS11C04G032620	0.0782761	0.0670671	0.0893733	0.0564486	0.162615	0.150489	0.315341	0.0772706	0.0868242
	BnABH532	ZS11C04G039960	0	0	0.0152969	0	0	0	0	0	0
	BnABH552	ZS11C04G057890	11.8143	9.38749	9.84348	6.13993	7.78464	5.79501	12.6911	13.123	51.5819
	BnABH553	ZS11C04G060250	0	0	0	0	0.118716	0	0	0	0
	BnABH554	ZS11C04G060410	0.707272	0.883417	1.45624	2.22373	0.783868	1.60771	3.71384	0.647262	1.52064
	BnABH557	ZS11C04G070700	59.9388	40.1936	37.5866	73.3349	78.5822	93.8483	36.5154	35.9933	4.33168
	BnABH563	ZS11C05G003890	0	0.0177601	0	0	0	0	0	0	0.0172662
	BnABH564	ZS11C05G004300	0.0143204	0.0297564	0.0148148	0.0151926	0.0859323	0.028587	0.0445969	0	0
	BnABH565	ZS11C05G004690	0.0800505	0.130682	0.347405	0.394053	0.168656	0.132278	0.131643	0.263223	0.384042
	BnABH579	ZS11C05G028790	0.0145632	0.299373	0	0.377759	0.0149196	0.306017	0.07205	0.117087	0.824689
	BnABH580	ZS11C05G028910	0	0	0	0	0	0	0	0	0
	BnABH589	ZS11C05G057240	1.09743	0.862402	2.6193	0.892792	2.32535	0.619118	1.84766	0.995517	0.366903
	BnABH603	ZS11C06G004710	1.47355	0.0812964	0	0.274952	0.18935	0.618185	0.467853	0.814177	0.869443
	BnABH612	ZS11C06G012370	8.33744	4.71805	9.09535	9.13472	10.3753	6.83568	10.823	6.94293	6.26924
	BnABH622	ZS11C06G021740	0.183684	0.157411	0.372201	0.159934	0.363819	0.2498	0.376311	0.129936	0.368421
	BnABH637	ZS11C06G048680	1.02203	0.966213	0.691652	1.4355	1.29435	1.60555	1.30278	1.31982	0.907821
	BnABH646	ZS11C07G017050	0	0	0	0.0153229	0	0.0290695	0.015194	0	0.0588755
	BnABH668	ZS11C07G050240	0	0.0138084	0.0979146	0.0717549	0.0832232	0	0.0847872	0.181702	0.150954
	BnABH670	ZS11C07G051630	0	0	0.134663	0.0343765	0	0.132205	0	0.0501871	0
	BnABH682	ZS11C08G000150	1.7148	37.5392	52.9483	23.2721	4.56862	8.57963	3.05652	36.0012	19.8545
	BnABH684	ZS11C08G002300	0.680504	0.0552248	0.201661	0.339365	1.64662	0.468629	0.337034	0.431674	0.0366962
	BnABH685	ZS11C08G003580	0	0.0261999	0.216071	0	0	0	0	0	0.0530264
	BnABH692	ZS11C08G011830	2.08463	1.83619	3.11244	2.69368	3.9534	2.41141	5.18403	2.40655	2.56812
	BnABH707	ZS11C08G034440	2.06748	0.534594	0.247587	0.189467	0.60844	0.533303	1.09024	1.30588	0.325023
	BnABH709	ZS11C08G037140	43.7728	29.296	19.3261	22.2202	35.6387	30.1252	26.7419	33.678	23.1838
	BnABH715	ZS11C08G047870	1.81337	12.6917	13.9582	7.4736	4.10711	3.24632	8.82714	1.91556	11.3851
	BnABH726	ZS11C08G061300	1.09	26.2208	44.9515	24.1806	3.95774	6.47901	1.71401	9.54167	17.8537
	BnABH747	ZS11C09G038480	6.49102	2.15044	3.91698	4.17436	6.73597	4.3096	6.67253	5.63805	2.06858
	BnABH751	ZS11C09G047810	0	0	0	0	0	0	0	0	0
	BnABH754	ZS11C09G055120	9.78463	2.25618	2.16068	1.58278	6.27985	3.11906	11.3681	6.85425	1.75742
	BnABH771	ZS11C09G063630	40.8837	18.9221	19.2465	26.541	32.0188	21.9857	45.8322	35.2224	21.9505
	BnABH777	ZS11C09G072770	2.70373	1.32012	0.985595	1.44809	2.89588	1.62423	2.80544	3.37373	1.50642
C10	BnABH44	ZS11A02G001000	2.24299	2.24003	3.3175	8.54032	2.45437	4.34471	2.58957	0.589693	3.45317
	BnABH52	ZS11A02G004440	16.7793	28.7158	5.46945	5.49162	16.367	11.2996	24.4177	20.4272	22.4273
	BnABH64	ZS11A02G023070	13.7199	8.99281	7.86083	16.4406	11.315	18.4	14.2789	27.2986	19.9675
	BnABH87	ZS11A03G004770	19.5411	26.226	5.2758	9.31775	21.8642	22.3808	31.0351	45.1173	27.2691
	BnABH88	ZS11A03G004810	2.25784	2.94343	6.65691	6.9155	4.63413	3.1676	4.76726	2.48918	7.95394
	BnABH96	ZS11A03G011790	1.77151	4.8898	3.36993	1.79574	1.52079	1.75457	0.99953	0.988898	7.58918
	BnABH214	ZS11A06G014960	241.493	18.9173	3.84637	15.6936	5.50218	35.135	34.6531	118.994	34.1914
	BnABH218	ZS11A06G018300	5.36272	2.58374	1.95356	3.40228	6.33027	6.13149	7.50776	3.37909	2.07557
	BnABH220	ZS11A06G023350	3.97255	1.48782	3.47534	1.57398	3.63006	2.94823	4.14704	1.79081	1.82002
	BnABH238	ZS11A07G001220	0	0	0	0	0	0	0	0	0
	BnABH268	ZS11A07G039450	4.42521	19.3724	22.4063	11.0333	7.56625	8.02639	7.98348	5.89801	40.5945
	BnABH323	ZS11A09G032220	2.15519	1.80883	0.601223	3.63621	2.93999	0.448576	6.03278	1.73835	7.69801
	BnABH337	ZS11A09G054430	1.65778	2.74424	2.09296	0.435339	1.02479	2.59318	1.26913	3.87359	6.99519
	BnABH356	ZS11A10G013920	1.57043	1.89163	4.28509	2.13745	2.78444	1.81142	2.58879	1.00424	3.63503
	BnABH363	ZS11A10G020360	11.2334	42.0175	64.7916	49.6238	44.5145	23.6929	39.5376	5.52042	14.4324
	BnABH417	ZS11C02G005080	22.0953	21.8332	2.89531	4.15035	17.4699	11.7048	27.6144	19.6862	21.5531
	BnABH426	ZS11C02G009270	2.53386	6.3134	16.9812	27.4254	7.97967	9.45357	4.29421	1.86081	4.68058
	BnABH444	ZS11C02G034380	19.2915	20.8408	28.151	36.2686	23.5282	33.7682	22.1977	36.9151	39.5527
	BnABH461	ZS11C03G005360	15.5459	27.8558	8.6311	9.18939	16.1309	14.3942	23.0831	41.4004	26.8057
	BnABH462	ZS11C03G005410	1.28896	1.76627	4.53274	3.38835	2.77205	1.54485	2.77001	0.940165	4.16907
	BnABH471	ZS11C03G013690	3.41956	10.2235	7.20516	3.93212	4.14359	5.33241	3.00376	2.87751	25.6502
	BnABH496	ZS11C03G062820	4.97743	2.23041	3.1356	2.53758	3.78679	4.03817	4.32113	2.9213	1.71179
	BnABH499	ZS11C03G068310	0	0	0	0	0	0	0	0	0
	BnABH500	ZS11C03G068850	2.2439	1.51415	0.979683	1.23852	2.35779	1.52358	2.10062	1.55296	1.13758
	BnABH501	ZS11C03G068870	9.19727	5.55842	1.37122	2.58006	4.31203	6.66743	2.85833	5.9074	1.79974
	BnABH571	ZS11C05G009470	0.2736	0.155602	0	0.125054	0.211685	0.0895392	0.214335	0.119914	0.118063
	BnABH577	ZS11C05G017800	206.848	5.57007	1.13959	4.99939	0.741552	48.497	16.6936	37.823	15.2731
	BnABH607	ZS11C06G009830	0.216922	1.44734	0.0803531	0.0275666	0.0266921	0.159486	0.387248	0.138379	0.107668
	BnABH638	ZS11C06G050320	1.67378	4.97775	6.81833	3.11793	2.29862	3.53912	2.00973	1.98467	13.1623
	BnABH721	ZS11C08G052780	1.59983	5.00409	3.42883	0.947383	1.83925	3.53944	2.30326	4.6645	11.5273
	BnABH753	ZS11C09G049080	2.12583	1.57483	2.49418	2.20939	2.07443	1.82081	2.68104	1.09076	3.78221
	BnABH759	ZS11C09G058190	3.30477	1.98504	1.785	0.861584	3.36647	1.55811	3.72766	3.1289	1.80854
	BnABH761	ZS11C09G058770	14.6802	42.4031	58.2598	40.2562	51.826	22.4793	51.6049	9.61179	17.02
	BnABH772	ZS11C09G064930	0	0.0641238	0	0	0.0317118	0	0	0.0640078	0

## Sheet: Table 9
Table S9. Expression (TPM) of 11 ABH genes in C3 clade under drought and heat stress at different time points.
Gene Name	Control	Drought_025h	Drought_05h	Drought_1h	Drought_3h	Drought_6h	Drought_12h	Drought_24h	Heat_025h	Heat_05h	Heat_1h	Heat_3h	Heat_6h	Heat_12h	Heat_24h
BnABH26	0.09375	0.16	0.11	0.11	0.2	0.13	0.02	0.16	0	0.01	0	0.08	0.08	0.11	0.05
BnABH82	5.04625	4.72	2.97	7.84	124.91	23.62	391.85	83.44	2.7	2.84	6.53	3.03	14.03	3.26	9.98
BnABH181	40.4612	36.16	34.56	27.09	35.28	17.61	6.09	33.86	17.93	30.53	29.16	21.24	17.41	23.08	32.83
BnABH205	1.305	1.09	0.97	1.64	3.84	1.88	0.8	0.87	1.66	1.94	2.96	2.73	5.11	2.32	1.46
BnABH228	13.9388	15.61	10.71	15.85	118.22	17.42	206.4	62.68	6.8	10.86	19.16	9.6	18.18	10.06	19.58
BnABH235	15.6125	14.74	10.36	5.74	6.29	5.94	0.55	9.85	3.84	9.85	16.22	11.55	1.14	8.56	9.31
BnABH273	8.60125	5.95	4.83	5.75	8.52	10.02	7.63	21	5.54	4.89	5.52	5.69	5.84	5.66	5.37
BnABH305	3.60625	3.19	3.13	3.36	3.85	4.93	11.54	3.68	5.51	4.87	5.79	7.63	11	3.99	4.8
BnABH494	19.6925	17.67	15.2	21.3	30.79	14.34	5.99	57.08	9.23	12.56	22.14	15.92	16.15	17.79	21.56
BnABH582	3.41375	2.93	3.8	11.72	4.5	3.07	1.72	6.17	2.47	3.51	2.76	4.44	1.87	0.97	2.93
BnABH653	33.8763	37.57	31.41	32.79	15.82	23.12	3.25	40.76	23.63	38.21	63.94	41.55	19.05	25.61	39.04

## Sheet: Table S10
Table S10. Functions of the cis-elements found in the promoter region of ABH genes in clade 3.
Classification of cis-elements	Functions of the cis-elements	Gene Name
auxin responsive	auxin-responsive element	BnABH3, BnABH81, BnABH82, BnABH83, BnABH85, BnABH90, BnABH137, BnABH181, BnABH193, BnABH227, BnABH228, BnABH235 , BnABH256, , BnABH304, BnABH334, BnABH338, BnABH372,BnABH450, BnABH458, BnABH459, BnABH464, BnABH494, BnABH527, BnABH582, BnABH594, BnABH626, BnABH632, BnABH653, BnABH686, BNABH687, BnABH705, BnABH717, BnABH720, BnABH731, BnABH776
	cis-acting regulatory element involved in auxin responsiveness
defense and stress responsive	cis-acting element involved in defense and stress responsiveness	BnABH3, BnABH60, BnABH74, BnABH81, BnABH82, BnABH85, BnABH90, BnABH137, BnABH181, BnABH227, BnABH228, BnABH229, BnABH261, BnABH262, BnABH273, BnABH274, , BnABH305, BnABH440, BnABH450, BnABH459, BnABH464, BnABH527, BnABH567, BnABH575, BnABH582, BnABH605, BnABH606, BnABH626, BnABH631, BnABH632, BnABH686, BnABH688
gibberellin responsive	cis-acting element involved in gibberellin-responsiveness	BnABH60, BnABH74, BnABH81, BnABH83, BnABH85, BnABH137, BnABH181, BnABH193, BnABH226, BnABH227, BnABH229, BnABH235, BnABH256, BnABH261, BnABH262, BnABH304, BnABH305, BnABH334, BnABH377, BnABH398, BnABH440, BnABH458, BnABH527, BnABH567, BnABH582, BnABH594, BnABH606, BnABH626, BnABH631, BnABH632, BnABH653, BnABH660, BnABH686, BnABH687, BnABH688, BnABH717, BnABH720, BnABH722, BnABH769, BnABH776
	gibberellin-responsive element
low-temperature responsive	cis-acting element involved in low-temperature responsiveness	BnABH3, BnABH26, BnABH60, BnABH81, BnABH82, BnABH85, BnABH90, BnABH137, BnABH205, BnABH222, BnABH226, BnABH227, BnABH228, BnABH235, BnABH261, BnABH273, BnABH334, BnABH338, BnABH372, BnABH398, BnABH399, BnABH440, BnABH450, BnABH459, BnABH464, BnABH527, BnABH582, BnABH594, BnABH605, BnABH626, BnABH631, BnABH660, BnABH686, BnABH687, BnABH688, BnABH689, BnABH705, BnABH717, BnABH722, BnABH731, BnABH76…
salicylic acid responsive	cis-acting element involved in salicylic acid responsiveness	BnABH74, BnABH81, BnABH83, BnABH90, BnABH137, BnABH181, BnABH205, BnABH222, BnABH261, BnABH273, BnABH334, BnABH338, BnABH368, BnABH398, BnABH399, BnABH440, BnABH450, BnABH458, BnABH464, BnABH567, BnABH582, BnABH605, BnABH631, BnABH717, BnABH722, BnABH731, BnABH769
abscisic acid responsive	cis-acting element involved in the abscisic acid responsiveness	BnABH3, BnABH26, BnABH60, BnABH74, BnABH81, BnABH82, BnABH83, BnABH85, BnABH137, BnABH173, BnABH181, BnABH193, BnABH205, BnABH212, BnABH222, BnABH226, BnABH227, BnABH229, BnABH235, BnABH256, BnABH261, BnABH262, BnABH273, BnABH274, BnABH291, BnABH304, BnABH305, BnABH334, BnABH338, BnABH368, BnABH372, BnABH377, BnABH398, BnABH440, BnABH450, BnABH458, BnABH459, BnABH464, BnABH494, BnABH521, BnABH527…
anaerobic induction	cis-acting regulatory element essential for the anaerobic induction	BnABH26, BnABH60, BnABH74, BnABH83, BnABH85, BnABH90, BnABH137, BnABH173, BnABH193, BnABH205, BnABH212, BnABH222, BnABH226, BnABH229, BnABH235, BnABH261, BnABH262, BnABH273, BnABH274, BnABH291, BnABH304, BnABH305, BnABH334, BnABH338, BnABH368, BnABH372, BnABH377, BnABH398, BnABH399, BnABH440, BnABH450, BnABH458, BnABH459, BnABH464, BnABH494, BnABH521, BnABH527, BnABH567, BnABH575, BnABH582, BnABH…
MeJA responsive	cis-acting regulatory element involved in the MeJA-responsiveness	BnABH3, BnABH26, BnABH60, BnABH74, BnABH82, BnABH85, BnABH90, BnABH173, BnABH181, BnABH193, BnABH212, BnABH222, BnABH226, BnABH228, BnABH229, BnABH256, BnABH261, BnABH273, BnABH274, BnABH291, BnABH304, BnABH305, BnABH334, BnABH338, BnABH368, BnABH372, BnABH377, BnABH398, BnABH440, BnABH450, BnABH459, BnABH464, BnABH521, BnABH567, BnABH575, BnABH582, BnABH606, BnABH626, BnABH631, BnABH653, BnABH66…
anoxic specific induction	enhancer-like element involved in anoxic specific inducibility	BnABH137, BnABH256, BnABH440, BnABH626, BnABH653
drought induction	MYB binding site involved in drought-inducibility	BnABH26, BnABH74, BnABH81, BnABH193, BnABH205, BnABH212, BnABH227, BnABH229, BnABH235, BnABH291, BnABH338, BnABH368, BnABH372, BnABH398, BnABH464, BnABH527, BnABH567, BnABH575, BnABH594, BnABH626, BnABH631, BnABH687, BnABH688, BnABH689, BnABH717, BnABH720, BnABH731, BnABH769, BnABH776
flavonoid biosynthetic regulation	MYB binding site involved in flavonoid biosynthetic genes regulation	BnABH274, BnABH291, BnABH459, BnABH582, BnABH687, BnABH688
cell cycle regulation	cell cycle regulation element	BnABH229, BnABH304, BnABH605

[truncated: 3 more sheets: Table S11, Table S12, Table S13]
